# Supplementary material for: Oceanographic moorings as year-round laboratories for investigating growth performance and settlement dynamics in the Antarctic scallop Adamussium colbecki (E. A. Smith, 1902)
Source: PeerJ. 2019 Mar 21;7:e6373. doi: 10.7717/peerj.6373 (PMC6431546; doi:10.7717/peerj.6373)
Supplement: Supplemental Information 4 [file peerj-07-6373-s004.xlsx]

## Sheet: tab orig
Status_type	MNA	Phylum	Class	Order	Family	Genus	Species	Author	Species_with_autor	N_specimens	Field_code	Cruise	Station	Location	Date	Latitude	Longitude	Altitude	Depth Max	Sponsor	Collector	Gear	Foto Lab	Foto SEM	Foto sub	Stub	Stub_position	Slides	Slides_position	DNA	COI acc#	16S acc#	28S acc#	ITS2 acc#	altro gene	Plate #	Bold Process Id	BOLD BIN	Molec Sample Id	Posizione scatola DNA	Vial Barcode	DNA Note	EDOARDO	Tessuti per isotopi	Isotopi (venuti)	Type status	Notes	Condizioni Campione	Metodo di Conservazione
Ok Matteo	MNA 03401	CNIDARIA	Hydrozoa	Anthoathecata	Corymorphidae	Corymorpha	sp.		Corymorpha sp.	1	XXVII-001	PNRA XXVII Exp 11/12	Mooring D		2012-01-23	-75.1334	164.523		1086	PNRA	Paschini Elio	Mooring																											Ethanol
	MNA 03403	ANELLIDA	Polychaeta	Phyllodocida	Polynoidae					1	XXVII-003	PNRA XXVII Exp 11/12	Mooring D		2012-01-24	75°07',614’ S	164°30',647’E			PNRA			True							True						CCDB-19485	BAMBI360-14	BOLD:AAN6736				preparato per BOLD (dic 2013); plate 19485					Prima trappola (la meno profonda) parte alta		Ethanol
Ok Matteo	MNA 03404	CNIDARIA	Hydrozoa							1	XXVII-004	PNRA XXVII Exp 11/12	Mooring D		2012-01-23	-75.1334	164.523		1086	PNRA	Paschini Elio	Mooring																											Ethanol
	MNA 03405	ARTHROPODA	Maxillopoda	Sessilia	Bathylasmatidae	Bathylasma sp.			Bathylasma sp.		XXVII-005	PNRA XXVII Exp 11/12	Mooring D		2012-01-24	75°07',614’ S	164°30',647’E			PNRA																											Sulla terza boa gialla		Ethanol
Ok Claudio	MNA 03406	MOLLUSCA	Gastropoda	Littorinimorpha	Capulidae	Capulus	subcompressus	Pelseneer, 1903	Capulus subcompressus Pelseneer, 1903	1	XXVII-006	PNRA XXVII Exp 11/12	Mooring D		2012-01-24	75°07',614’ S	164°30',647’E													True	KR364820	KR364840										preparato per COI Roma (dic 2013); NON preparato per BOLD (dic 2013).Venuto (Giulia Fassio) COI+16S					Giulia Fassio Dic. 2013 - no BOLD		Ethanol
	MNA 03407	ANELLIDA	Polychaeta	Sabellida	Serpulidae						XXVII-007	PNRA XXVII Exp 11/12	Mooring D		2012-01-24	75°07',614’ S	164°30',647’E																														boa superiore. Serpulidi + detrito		Ethanol
Ok Matteo	MNA 03408	CNIDARIA	Hydrozoa							1	XXVII-008	PNRA XXVII Exp 11/12	Mooring D		2012-01-23	-75.1334	164.523		1086	PNRA	Paschini Elio	Mooring																											Ethanol
	MNA 03409	ARTHROPODA	Maxillopoda	Sessilia	Bathylasmatidae	Bathylasma	corolliforme	(Hoek, 1883)	Bathylasma corolliforme (Hoek, 1883)		XXVII-009	PNRA XXVII Exp 11/12	Mooring D		2012-01-24	75°07',614’ S	164°30',647’E			PNRA																											boa superiore		Ethanol
	MNA 03410	ANELLIDA	Polychaeta	Sabellida	Serpulidae						XXVII-010	PNRA XXVII Exp 11/12	Mooring D		2012-01-24	75°07',614’ S	164°30',647’E																														boa superiore		Ethanol
Ok Matteo	MNA 03411	CNIDARIA	Hydrozoa							1	XXVII-011	PNRA XXVII Exp 11/12	Mooring D		2012-01-23	-75.1334	164.523		1086	PNRA	Paschini Elio	Mooring																											Ethanol
	MNA 03412	ANELLIDA	Polychaeta	Sabellida / Littorinimorpha	Serpulidae / Capulidae						XXVII-012	PNRA XXVII Exp 11/12	Mooring D		2012-01-24	75°07',614’ S	164°30',647’E																														Boe gialle. Con serpulidi. Serpulidi + Capulus		Ethanol
Ok Stefano	MNA 03413	CHORDATA	Actinopterygii	Perciformes	Channichthyidae	Chionodraco	sp		Chionodraco sp	2	XXVII-013	PNRA XXVII Exp 11/12	Mooring D		2012-01-24	75°07',614’ S	164°30',647’E																														Seconda trappola		Ethanol
	MNA 03414	CHORDATA	Ascidiacea								XXVII-014	PNRA XXVII Exp 11/12	Mooring D		2012-01-24	75°07',614’ S	164°30',647’E																														Seconda trappola		Ethanol
	MNA 03415	ANELLIDA	Polychaeta	Phyllodocida	Polynoidae					1	XXVII-015	PNRA XXVII Exp 11/12	Mooring D		2012-01-24	75°07',614’ S	164°30',647’E			PNRA			True							True						CCDB-19485	BAMBI329-14	BOLD:AAN8669				preparato per BOLD (dic 2013); plate 19485					Seconda trappola		Ethanol
Ok Matteo	MNA 03416	CNIDARIA	Hydrozoa							1	XXVII-016	PNRA XXVII Exp 11/12	Mooring D		2012-01-23	-75.1334	164.523		1086	PNRA	Paschini Elio	Mooring																											Ethanol
	MNA 03417	ARTHROPODA	Malacostraca	Mysida							XXVII-017	PNRA XXVII Exp 11/12	Mooring D		2012-01-24	75°07',614’ S	164°30',647’E			PNRA																											Seconda trappola		Ethanol
Ok Alice G.	MNA 03418	MOLLUSCA	Gastropoda	Gymnosomata	Clionidae	Clione	limacina	Phipps, 1774	Clione limacina Phipps, 1774	2	XXVII-018	PNRA XXVII Exp 11/12	Mooring D		2012-01-24	75°07',614’ S	164°30',647’E																														Seconda trappola		Ethanol
	MNA 03636	ARTHROPODA	Maxillopoda	Sessilia	Bathylasmatidae	Bathylasma sp.			Bathylasma sp.		XXVII-236	PNRA XXVII Exp 11/12	Mooring B			74°00',1355’ S	175°05',9077’ E		430	PNRA																													Ethanol
	MNA 03637	ARTHROPODA	Maxillopoda	Sessilia	Bathylasmatidae	Bathylasma sp.			Bathylasma sp.		XXVII-237	PNRA XXVII Exp 11/12	Mooring G			72° 23’ S	172° 58’ E		450	PNRA																													Ethanol
Ok Matteo	MNA 03638	ECHINODERMATA	Crinoidea	Comatulida	Notocrinidae	Notocrinus	virilis	Mortensen,1917	Notocrinus virilis Mortensen,1917	17	XXVII-238	PNRA XXVII Exp 11/12	Mooring L		2012-01-29	-74.7613	164.13		149	PNRA	Paschini Elio	Mooring																									Larve pentacrinoidi		Ethanol
Ok Matteo	MNA 03639	CNIDARIA	Hydrozoa	Anthoathecata	Tubularidae	Tubularia sp.			Tubularia sp.	1	XXVII-239	PNRA XXVII Exp 11/12	Mooring L		2012-01-29	-74.7613	164.13		149	PNRA	Paschini Elio	Mooring																											Ethanol
Sample_not_found	MNA 03663	CNIDARIA	Hydrozoa								XXVII-263	PNRA XXVII Exp 11/12	Mooring L		2012-01-29	-74.7613	164.13		149	PNRA	Paschini Elio	Mooring
OK Matteo	MNA 05469	CNIDARIA	Hydrozoa	Anthoathecata	Corymorphidae	Corymorpha	sp.		Corymorpha sp.	1	XXVII-002	PNRA XXVII Exp 11/12	Mooring D		2012-01-23	-75.1334	164.523		1086	PNRA	Paschini Elio	Mooring																											Ethanol
Ok Claudio	MNA 06656	MOLLUSCA	Gastropoda	Littorinimorpha	Capulidae	Capulus	subcompressus	Pelseneer, 1903	Capulus subcompressus Pelseneer, 1903	1	XXVII-006	PNRA XXVII Exp 11/12	Mooring D		2012-01-24	75°07',614’ S	164°30',647’E			PNRA										True	KR364834	KR364853										preparato per COI Roma (dic 2013); NON preparato per BOLD (dic 2013). Venuto (Giulia Fassio) COI+16S					boa superiore		Ethanol
Ok Matteo	MNA 09151	ECHINODERMATA	Crinoidea	Comatulida	Notocrinidae	Notocrinus	virilis	Mortensen,1917	Notocrinus virilis Mortensen,1917	1	XXVII-238	PNRA XXVII Exp 11/12	Mooring L		2012-01-29	-74.7613	164.13		149	PNRA	Paschini Elio	Mooring								True						CCDB-20920	BAMBI927-16	BOLD:ACE8430									Larva pentacrinoidea ex MNA3638A		Ethanol
Ok Matteo	MNA 09152	ECHINODERMATA	Crinoidea	Comatulida	Notocrinidae	Notocrinus	virilis	Mortensen,1917	Notocrinus virilis Mortensen,1917	1	XXVII-238	PNRA XXVII Exp 11/12	Mooring L		2012-01-29	-74.7613	164.13		149	PNRA	Paschini Elio	Mooring														CCDB-20920	BAMBI928-16										Larva pentacrinoidea ex MNA3638B		Ethanol
Ok Matteo	MNA 09153	ECHINODERMATA	Crinoidea	Comatulida	Notocrinidae	Notocrinus	virilis	Mortensen,1917	Notocrinus virilis Mortensen,1917	1	XXVII-238	PNRA XXVII Exp 11/12	Mooring L		2012-01-29	-74.7613	164.13		149	PNRA	Paschini Elio	Mooring														CCDB-20920	BAMBI929-16										Larva pentacrinoidea ex MNA3638C		Ethanol
Ok Matteo	MNA 09154	ECHINODERMATA	Crinoidea	Comatulida	Notocrinidae	Notocrinus	virilis	Mortensen,1917	Notocrinus virilis Mortensen,1917	1	XXVII-238	PNRA XXVII Exp 11/12	Mooring L		2012-01-29	-74.7613	164.13		149	PNRA	Paschini Elio	Mooring														CCDB-20920	BAMBI930-16										Larva pentacrinoidea ex MNA3638D		Ethanol
Ok Matteo	MNA 09155	ECHINODERMATA	Crinoidea	Comatulida	Notocrinidae	Notocrinus	virilis	Mortensen,1917	Notocrinus virilis Mortensen,1917	1	XXVII-238	PNRA XXVII Exp 11/12	Mooring L		2012-01-29	-74.7613	164.13		149	PNRA	Paschini Elio	Mooring														CCDB-20920	BAMBI931-16										Larva pentacrinoidea ex MNA3638E		Ethanol
Ok Matteo	MNA 09156	ECHINODERMATA	Crinoidea	Comatulida	Notocrinidae	Notocrinus	virilis	Mortensen,1917	Notocrinus virilis Mortensen,1917	1	XXVII-238	PNRA XXVII Exp 11/12	Mooring L		2012-01-29	-74.7613	164.13		149	PNRA	Paschini Elio	Mooring														CCDB-20920	BAMBI932-16										Larva pentacrinoidea ex MNA3638F		Ethanol
Ok Matteo	MNA 09157	ECHINODERMATA	Crinoidea	Comatulida	Notocrinidae	Notocrinus	virilis	Mortensen,1917	Notocrinus virilis Mortensen,1917	1	XXVII-238	PNRA XXVII Exp 11/12	Mooring L		2012-01-29	-74.7613	164.13		149	PNRA	Paschini Elio	Mooring														CCDB-20920	BAMBI933-16										Larva pentacrinoidea ex MNA3638G		Ethanol
Ok Matteo	MNA 09158	ECHINODERMATA	Crinoidea	Comatulida	Notocrinidae	Notocrinus	virilis	Mortensen,1917	Notocrinus virilis Mortensen,1917	1	XXVII-238	PNRA XXVII Exp 11/12	Mooring L		2012-01-29	-74.7613	164.13		149	PNRA	Paschini Elio	Mooring														CCDB-20920	BAMBI934-16										Larva pentacrinoidea ex MNA3638H		Ethanol
Ok Matteo	MNA 09159	ECHINODERMATA	Crinoidea	Comatulida	Notocrinidae	Notocrinus	virilis	Mortensen,1917	Notocrinus virilis Mortensen,1917	1	XXVII-238	PNRA XXVII Exp 11/12	Mooring L		2012-01-29	-74.7613	164.13		149	PNRA	Paschini Elio	Mooring								True						CCDB-20920	BAMBI935-16	BOLD:ACE8430									Larva pentacrinoidea ex MNA3638I		Ethanol
Ok Matteo	MNA 09160	ECHINODERMATA	Crinoidea	Comatulida	Notocrinidae	Notocrinus	virilis	Mortensen,1917	Notocrinus virilis Mortensen,1917	1	XXVII-238	PNRA XXVII Exp 11/12	Mooring L		2012-01-29	-74.7613	164.13		149	PNRA	Paschini Elio	Mooring								True						CCDB-20920	BAMBI936-16	BOLD:ACE8430									Larva pentacrinoidea ex MNA3638L		Ethanol
OK Stefano	MNA 09161	MOLLUSCA	Bivalvia	Pectinoida	Pectinidae	Adamussium	colbecki	(E.A.Smith, 1902)	Adamussium colbecki (E.A.Smith, 1902)	394	none	PNRA XXI Exp 05/06 (Polar Dove)	Mooring L	Adelie Cove	2007-01-31	74°44.6048'S	164°8.3916'E		145	PNRA	Schiaparelli S.	Mooring	TRUE	TRUE																							Juveniles insediati su imbuti delle lanterne del mooring
OK Stefano	MNA 09162	MOLLUSCA	Bivalvia	Pectinoida	Pectinidae	Adamussium	colbecki	(E.A.Smith, 1902)	Adamussium colbecki (E.A.Smith, 1902)	1		PNRA XXI Exp 05/06 (Polar Dove)	Mooring L	Adelie Cove	2007-01-31	74°44.6048'S	164°8.3916'E		145	PNRA	Schiaparelli S.	Mooring
OK Stefano	MNA 09163	MOLLUSCA	Bivalvia	Pectinoida	Pectinidae	Adamussium	colbecki	(E.A.Smith, 1902)	Adamussium colbecki (E.A.Smith, 1902)	1		PNRA XXI Exp 05/06 (Polar Dove)	Mooring L	Adelie Cove	2007-01-31	74°44.6048'S	164°8.3916'E		145	PNRA	Schiaparelli S.	Mooring
OK Stefano	MNA 09164	MOLLUSCA	Bivalvia	Pectinoida	Pectinidae	Adamussium	colbecki	(E.A.Smith, 1902)	Adamussium colbecki (E.A.Smith, 1902)	1		PNRA XXI Exp 05/06 (Polar Dove)	Mooring L	Adelie Cove	2007-01-31	74°44.6048'S	164°8.3916'E		145	PNRA	Schiaparelli S.	Mooring
OK Stefano	MNA 09165	MOLLUSCA	Bivalvia	Pectinoida	Pectinidae	Adamussium	colbecki	(E.A.Smith, 1902)	Adamussium colbecki (E.A.Smith, 1902)	1		PNRA XXI Exp 05/06 (Polar Dove)	Mooring L	Adelie Cove	2007-01-31	74°44.6048'S	164°8.3916'E		145	PNRA	Schiaparelli S.	Mooring
OK Stefano	MNA 09166	MOLLUSCA	Bivalvia	Pectinoida	Pectinidae	Adamussium	colbecki	(E.A.Smith, 1902)	Adamussium colbecki (E.A.Smith, 1902)	1		PNRA XXI Exp 05/06 (Polar Dove)	Mooring L	Adelie Cove	2007-01-31	74°44.6048'S	164°8.3916'E		145	PNRA	Schiaparelli S.	Mooring
OK Stefano	MNA 09167	MOLLUSCA	Bivalvia	Pectinoida	Pectinidae	Adamussium	colbecki	(E.A.Smith, 1902)	Adamussium colbecki (E.A.Smith, 1902)	1		PNRA XXI Exp 05/06 (Polar Dove)	Mooring L	Adelie Cove	2007-01-31	74°44.6048'S	164°8.3916'E		145	PNRA	Schiaparelli S.	Mooring
OK Stefano	MNA 09168	MOLLUSCA	Bivalvia	Pectinoida	Pectinidae	Adamussium	colbecki	(E.A.Smith, 1902)	Adamussium colbecki (E.A.Smith, 1902)	1		PNRA XXI Exp 05/06 (Polar Dove)	Mooring L	Adelie Cove	2007-01-31	74°44.6048'S	164°8.3916'E		145	PNRA	Schiaparelli S.	Mooring
OK Stefano	MNA 09169	MOLLUSCA	Bivalvia	Pectinoida	Pectinidae	Adamussium	colbecki	(E.A.Smith, 1902)	Adamussium colbecki (E.A.Smith, 1902)	1		PNRA XXI Exp 05/06 (Polar Dove)	Mooring L	Adelie Cove	2007-01-31	74°44.6048'S	164°8.3916'E		145	PNRA	Schiaparelli S.	Mooring
OK Stefano	MNA 09170	MOLLUSCA	Bivalvia	Pectinoida	Pectinidae	Adamussium	colbecki	(E.A.Smith, 1902)	Adamussium colbecki (E.A.Smith, 1902)	1		PNRA XXI Exp 05/06 (Polar Dove)	Mooring L	Adelie Cove	2007-01-31	74°44.6048'S	164°8.3916'E		145	PNRA	Schiaparelli S.	Mooring
OK Stefano	MNA 09171	MOLLUSCA	Bivalvia	Pectinoida	Pectinidae	Adamussium	colbecki	(E.A.Smith, 1902)	Adamussium colbecki (E.A.Smith, 1902)	1		PNRA XXI Exp 05/06 (Polar Dove)	Mooring L	Adelie Cove	2007-01-31	74°44.6048'S	164°8.3916'E		145	PNRA	Schiaparelli S.	Mooring
OK Stefano	MNA 09172	MOLLUSCA	Bivalvia	Pectinoida	Pectinidae	Adamussium	colbecki	(E.A.Smith, 1902)	Adamussium colbecki (E.A.Smith, 1902)	1		PNRA XXI Exp 05/06 (Polar Dove)	Mooring L	Adelie Cove	2007-01-31	74°44.6048'S	164°8.3916'E		145	PNRA	Schiaparelli S.	Mooring
OK Stefano	MNA 09173	MOLLUSCA	Bivalvia	Pectinoida	Pectinidae	Adamussium	colbecki	(E.A.Smith, 1902)	Adamussium colbecki (E.A.Smith, 1902)	1		PNRA XXI Exp 05/06 (Polar Dove)	Mooring L	Adelie Cove	2007-01-31	74°44.6048'S	164°8.3916'E		145	PNRA	Schiaparelli S.	Mooring
OK Stefano	MNA 09174	MOLLUSCA	Bivalvia	Pectinoida	Pectinidae	Adamussium	colbecki	(E.A.Smith, 1902)	Adamussium colbecki (E.A.Smith, 1902)	1		PNRA XXI Exp 05/06 (Polar Dove)	Mooring L	Adelie Cove	2007-01-31	74°44.6048'S	164°8.3916'E		145	PNRA	Schiaparelli S.	Mooring
OK Stefano	MNA 09175	MOLLUSCA	Bivalvia	Pectinoida	Pectinidae	Adamussium	colbecki	(E.A.Smith, 1902)	Adamussium colbecki (E.A.Smith, 1902)	1		PNRA XXI Exp 05/06 (Polar Dove)	Mooring L	Adelie Cove	2007-01-31	74°44.6048'S	164°8.3916'E		145	PNRA	Schiaparelli S.	Mooring
OK Stefano	MNA 09176	MOLLUSCA	Bivalvia	Pectinoida	Pectinidae	Adamussium	colbecki	(E.A.Smith, 1902)	Adamussium colbecki (E.A.Smith, 1902)	1		PNRA XXI Exp 05/06 (Polar Dove)	Mooring L	Adelie Cove	2007-01-31	74°44.6048'S	164°8.3916'E		145	PNRA	Schiaparelli S.	Mooring
OK Stefano	MNA 09177	MOLLUSCA	Bivalvia	Pectinoida	Pectinidae	Adamussium	colbecki	(E.A.Smith, 1902)	Adamussium colbecki (E.A.Smith, 1902)	1		PNRA XXI Exp 05/06 (Polar Dove)	Mooring L	Adelie Cove	2007-01-31	74°44.6048'S	164°8.3916'E		145	PNRA	Schiaparelli S.	Mooring
OK Stefano	MNA 09178	MOLLUSCA	Bivalvia	Pectinoida	Pectinidae	Adamussium	colbecki	(E.A.Smith, 1902)	Adamussium colbecki (E.A.Smith, 1902)	1		PNRA XXI Exp 05/06 (Polar Dove)	Mooring L	Adelie Cove	2007-01-31	74°44.6048'S	164°8.3916'E		145	PNRA	Schiaparelli S.	Mooring
OK Stefano	MNA 09179	MOLLUSCA	Bivalvia	Pectinoida	Pectinidae	Adamussium	colbecki	(E.A.Smith, 1902)	Adamussium colbecki (E.A.Smith, 1902)	1		PNRA XXI Exp 05/06 (Polar Dove)	Mooring L	Adelie Cove	2007-01-31	74°44.6048'S	164°8.3916'E		145	PNRA	Schiaparelli S.	Mooring
OK Stefano	MNA 09180	MOLLUSCA	Bivalvia	Pectinoida	Pectinidae	Adamussium	colbecki	(E.A.Smith, 1902)	Adamussium colbecki (E.A.Smith, 1902)	1		PNRA XXI Exp 05/06 (Polar Dove)	Mooring L	Adelie Cove	2007-01-31	74°44.6048'S	164°8.3916'E		145	PNRA	Schiaparelli S.	Mooring
OK Stefano	MNA 09181	MOLLUSCA	Bivalvia	Pectinoida	Pectinidae	Adamussium	colbecki	(E.A.Smith, 1902)	Adamussium colbecki (E.A.Smith, 1902)	1		PNRA XXI Exp 05/06 (Polar Dove)	Mooring L	Adelie Cove	2007-01-31	74°44.6048'S	164°8.3916'E		145	PNRA	Schiaparelli S.	Mooring
OK Stefano	MNA 09182	MOLLUSCA	Bivalvia	Pectinoida	Pectinidae	Adamussium	colbecki	(E.A.Smith, 1902)	Adamussium colbecki (E.A.Smith, 1902)	1		PNRA XXI Exp 05/06 (Polar Dove)	Mooring L	Adelie Cove	2007-01-31	74°44.6048'S	164°8.3916'E		145	PNRA	Schiaparelli S.	Mooring
OK Stefano	MNA 09183	MOLLUSCA	Bivalvia	Pectinoida	Pectinidae	Adamussium	colbecki	(E.A.Smith, 1902)	Adamussium colbecki (E.A.Smith, 1902)	1		PNRA XXI Exp 05/06 (Polar Dove)	Mooring L	Adelie Cove	2007-01-31	74°44.6048'S	164°8.3916'E		145	PNRA	Schiaparelli S.	Mooring
OK Stefano	MNA 09184	MOLLUSCA	Bivalvia	Pectinoida	Pectinidae	Adamussium	colbecki	(E.A.Smith, 1902)	Adamussium colbecki (E.A.Smith, 1902)	1		PNRA XXI Exp 05/06 (Polar Dove)	Mooring L	Adelie Cove	2007-01-31	74°44.6048'S	164°8.3916'E		145	PNRA	Schiaparelli S.	Mooring
OK Stefano	MNA 09185	MOLLUSCA	Bivalvia	Pectinoida	Pectinidae	Adamussium	colbecki	(E.A.Smith, 1902)	Adamussium colbecki (E.A.Smith, 1902)	1		PNRA XXI Exp 05/06 (Polar Dove)	Mooring L	Adelie Cove	2007-01-31	74°44.6048'S	164°8.3916'E		145	PNRA	Schiaparelli S.	Mooring
OK Stefano	MNA 09186	MOLLUSCA	Bivalvia	Pectinoida	Pectinidae	Adamussium	colbecki	(E.A.Smith, 1902)	Adamussium colbecki (E.A.Smith, 1902)	1		PNRA XXI Exp 05/06 (Polar Dove)	Mooring L	Adelie Cove	2007-01-31	74°44.6048'S	164°8.3916'E		145	PNRA	Schiaparelli S.	Mooring
OK Stefano	MNA 09187	MOLLUSCA	Bivalvia	Pectinoida	Pectinidae	Adamussium	colbecki	(E.A.Smith, 1902)	Adamussium colbecki (E.A.Smith, 1902)	1		PNRA XXI Exp 05/06 (Polar Dove)	Mooring L	Adelie Cove	2007-01-31	74°44.6048'S	164°8.3916'E		145	PNRA	Schiaparelli S.	Mooring
OK Stefano	MNA 09188	MOLLUSCA	Bivalvia	Pectinoida	Pectinidae	Adamussium	colbecki	(E.A.Smith, 1902)	Adamussium colbecki (E.A.Smith, 1902)	1		PNRA XXI Exp 05/06 (Polar Dove)	Mooring L	Adelie Cove	2007-01-31	74°44.6048'S	164°8.3916'E		145	PNRA	Schiaparelli S.	Mooring
OK Stefano	MNA 09189	MOLLUSCA	Bivalvia	Pectinoida	Pectinidae	Adamussium	colbecki	(E.A.Smith, 1902)	Adamussium colbecki (E.A.Smith, 1902)	1		PNRA XXI Exp 05/06 (Polar Dove)	Mooring L	Adelie Cove	2007-01-31	74°44.6048'S	164°8.3916'E		145	PNRA	Schiaparelli S.	Mooring
OK Stefano	MNA 09190	MOLLUSCA	Bivalvia	Pectinoida	Pectinidae	Adamussium	colbecki	(E.A.Smith, 1902)	Adamussium colbecki (E.A.Smith, 1902)	1		PNRA XXI Exp 05/06 (Polar Dove)	Mooring L	Adelie Cove	2007-01-31	74°44.6048'S	164°8.3916'E		145	PNRA	Schiaparelli S.	Mooring
OK Stefano	MNA 09191	MOLLUSCA	Bivalvia	Pectinoida	Pectinidae	Adamussium	colbecki	(E.A.Smith, 1902)	Adamussium colbecki (E.A.Smith, 1902)	1		PNRA XXI Exp 05/06 (Polar Dove)	Mooring L	Adelie Cove	2007-01-31	74°44.6048'S	164°8.3916'E		145	PNRA	Schiaparelli S.	Mooring
OK Stefano	MNA 09192	MOLLUSCA	Bivalvia	Pectinoida	Pectinidae	Adamussium	colbecki	(E.A.Smith, 1902)	Adamussium colbecki (E.A.Smith, 1902)	1		PNRA XXI Exp 05/06 (Polar Dove)	Mooring L	Adelie Cove	2007-01-31	74°44.6048'S	164°8.3916'E		145	PNRA	Schiaparelli S.	Mooring
OK Stefano	MNA 09193	MOLLUSCA	Bivalvia	Pectinoida	Pectinidae	Adamussium	colbecki	(E.A.Smith, 1902)	Adamussium colbecki (E.A.Smith, 1902)	1		PNRA XXI Exp 05/06 (Polar Dove)	Mooring L	Adelie Cove	2007-01-31	74°44.6048'S	164°8.3916'E		145	PNRA	Schiaparelli S.	Mooring
OK Stefano	MNA 09194	MOLLUSCA	Bivalvia	Pectinoida	Pectinidae	Adamussium	colbecki	(E.A.Smith, 1902)	Adamussium colbecki (E.A.Smith, 1902)	1		PNRA XXI Exp 05/06 (Polar Dove)	Mooring L	Adelie Cove	2007-01-31	74°44.6048'S	164°8.3916'E		145	PNRA	Schiaparelli S.	Mooring
OK Stefano	MNA 09195	MOLLUSCA	Bivalvia	Pectinoida	Pectinidae	Adamussium	colbecki	(E.A.Smith, 1902)	Adamussium colbecki (E.A.Smith, 1902)	1		PNRA XXI Exp 05/06 (Polar Dove)	Mooring L	Adelie Cove	2007-01-31	74°44.6048'S	164°8.3916'E		145	PNRA	Schiaparelli S.	Mooring
OK Stefano	MNA 09196	MOLLUSCA	Bivalvia	Pectinoida	Pectinidae	Adamussium	colbecki	(E.A.Smith, 1902)	Adamussium colbecki (E.A.Smith, 1902)	1		PNRA XXI Exp 05/06 (Polar Dove)	Mooring L	Adelie Cove	2007-01-31	74°44.6048'S	164°8.3916'E		145	PNRA	Schiaparelli S.	Mooring
OK Stefano	MNA 09197	MOLLUSCA	Bivalvia	Pectinoida	Pectinidae	Adamussium	colbecki	(E.A.Smith, 1902)	Adamussium colbecki (E.A.Smith, 1902)	1		PNRA XXI Exp 05/06 (Polar Dove)	Mooring L	Adelie Cove	2007-01-31	74°44.6048'S	164°8.3916'E		145	PNRA	Schiaparelli S.	Mooring
OK Matteo	MNA 09304	ARTHROPODA	Crustacea							ind		PNRA XXXII Exp	GRC-Mooring-B																																				Ethanol
[truncated: 25 more columns]

## Sheet: Tabella per PeerJ
MNA	Phylum	Class	Order	Family	Species_with_autor	N_specimens	Cruise	Station	Location	Date	Latitude	Longitude	Depth Max	COI acc#	16S acc#	BOLD BIN	Link to BOLD	Preservation method
MNA 03401	CNIDARIA	Hydrozoa	Anthoathecata	Corymorphidae	Corymorpha sp.	1	PNRA XXVII Exp 11/12	Mooring D	Terra Nova Bay polynya	2012-01-23	-75.1334	164.523	1086					Ethanol
MNA 03403	ANELLIDA	Polychaeta	Phyllodocida	Polynoidae	Harmothoe fuligineum (Baird, 1865)	1	PNRA XXVII Exp 11/12	Mooring D	Terra Nova Bay polynya	2012-01-24	-75.1334	164.523	1086	MK188153		BOLD:AAN6736	http://www.boldsystems.org/index.php/MAS_DataRetrieval_OpenSpecimen?selectedrecordid=4108464	Ethanol
MNA 03404	CNIDARIA	Hydrozoa				1	PNRA XXVII Exp 11/12	Mooring D	Terra Nova Bay polynya	2012-01-23	-75.1334	164.523	1086					Ethanol
MNA 03405	ARTHROPODA	Maxillopoda	Sessilia	Bathylasmatidae	Bathylasma sp.	1	PNRA XXVII Exp 11/12	Mooring D	Terra Nova Bay polynya	2012-01-24	-75.1334	164.523	1086					Ethanol
MNA 03406	MOLLUSCA	Gastropoda	Littorinimorpha	Capulidae	Capulus subcompressus Pelseneer, 1903	1	PNRA XXVII Exp 11/12	Mooring D	Terra Nova Bay polynya	2012-01-24	-75.1334	164.523	1086	KR364820	KR364840			Ethanol
MNA 03407	ANELLIDA	Polychaeta	Sabellida	Serpulidae	Serpula narconensis Baird, 1865	1	PNRA XXVII Exp 11/12	Mooring D	Terra Nova Bay polynya	2012-01-24	-75.1334	164.523	1086					Ethanol
MNA 03408	CNIDARIA	Hydrozoa				1	PNRA XXVII Exp 11/12	Mooring D	Terra Nova Bay polynya	2012-01-23	-75.1334	164.523	1086					Ethanol
MNA 03409	ARTHROPODA	Maxillopoda	Sessilia	Bathylasmatidae	Bathylasma corolliforme (Hoek, 1883)	1	PNRA XXVII Exp 11/12	Mooring D	Terra Nova Bay polynya	2012-01-24	-75.1334	164.523	1086					Ethanol
MNA 03410	ANELLIDA	Polychaeta	Sabellida	Serpulidae	Serpula narconensis Baird, 1865	1	PNRA XXVII Exp 11/12	Mooring D	Terra Nova Bay polynya	2012-01-24	-75.1334	164.523	1086					Ethanol
MNA 03411	CNIDARIA	Hydrozoa				1	PNRA XXVII Exp 11/12	Mooring D	Terra Nova Bay polynya	2012-01-23	-75.1334	164.523	1086					Ethanol
MNA 03412	MOLLUSCA	Gastropoda	Littorinimorpha	Capulidae	Capulus subcompressus Pelseneer, 1903	5	PNRA XXVII Exp 11/12	Mooring D	Terra Nova Bay polynya	2012-01-24	-75.1334	164.523	1086					Ethanol
MNA 03413	CHORDATA	Actinopterygii	Perciformes	Channichthyidae	Chionodraco sp	2	PNRA XXVII Exp 11/12	Mooring D	Terra Nova Bay polynya	2012-01-24	-75.1334	164.523	1086					Ethanol
MNA 03414	CHORDATA	Ascidiacea				1	PNRA XXVII Exp 11/12	Mooring D	Terra Nova Bay polynya	2012-01-24	-75.1334	164.523	1086					Ethanol
MNA 03415	ANELLIDA	Polychaeta	Phyllodocida	Polynoidae	Harmothoe sp.	1	PNRA XXVII Exp 11/12	Mooring D	Terra Nova Bay polynya	2012-01-24	-75.1334	164.523	1086	MK188154		BOLD:AAN8669	http://www.boldsystems.org/index.php/MAS_DataRetrieval_OpenSpecimen?selectedrecordid=4108433	Ethanol
MNA 03416	CNIDARIA	Hydrozoa				1	PNRA XXVII Exp 11/12	Mooring D	Terra Nova Bay polynya	2012-01-23	-75.1334	164.523	1086					Ethanol
MNA 03417	ARTHROPODA	Malacostraca	Euphausiacea	Euphausiidae	Euphausia	3	PNRA XXVII Exp 11/12	Mooring D	Terra Nova Bay polynya	2012-01-24	-75.1334	164.523	1086					Ethanol
MNA 03418	MOLLUSCA	Gastropoda	Gymnosomata	Clionidae	Clione limacina Phipps, 1774	2	PNRA XXVII Exp 11/12	Mooring D	Terra Nova Bay polynya	2012-01-24	-75.1334	164.523	1086					Ethanol
MNA 03636	ARTHROPODA	Maxillopoda	Sessilia	Bathylasmatidae	Bathylasma sp.	30	PNRA XXVII Exp 11/12	Mooring B	Central Ross Sea	2012-01-27	74°00',1355’ S	175°05',9077’ E	430					Ethanol
MNA 03637	ARTHROPODA	Maxillopoda	Sessilia	Bathylasmatidae	Bathylasma sp.	36	PNRA XXVII Exp 11/12	Mooring G	Cape Adare	2012-01-26	72° 23’ S	172° 58’ E	450					Ethanol
MNA 03638	ECHINODERMATA	Crinoidea	Comatulida	Notocrinidae	Notocrinus virilis Mortensen,1917	17	PNRA XXVII Exp 11/12	Mooring L	Adelie Cove	2012-01-29	-74.7613	164.13	149					Ethanol
MNA 03639	CNIDARIA	Hydrozoa	Anthoathecata	Tubularidae	Tubularia sp.	1	PNRA XXVII Exp 11/12	Mooring L	Adelie Cove	2012-01-29	-74.7613	164.13	149					Ethanol
MNA 05469	CNIDARIA	Hydrozoa	Anthoathecata	Corymorphidae	Corymorpha sp.	1	PNRA XXVII Exp 11/12	Mooring D	Terra Nova Bay polynya	2012-01-29	-75.1334	164.523	1086					Ethanol
MNA 06656	MOLLUSCA	Gastropoda	Littorinimorpha	Capulidae	Capulus subcompressus Pelseneer, 1903	1	PNRA XXVII Exp 11/12	Mooring D	Terra Nova Bay polynya	2012-01-23	-75.1334	164.523	1086	KR364834	KR364853			Ethanol
MNA 09151	ECHINODERMATA	Crinoidea	Comatulida	Notocrinidae	Notocrinus virilis Mortensen,1917	1	PNRA XXVII Exp 11/12	Mooring L	Adelie Cove	2012-01-24	-74.7613	164.13	149	MK188156		BOLD:ACE8430	http://www.boldsystems.org/index.php/MAS_DataRetrieval_OpenSpecimen?selectedrecordid=7273249	Ethanol
MNA 09152	ECHINODERMATA	Crinoidea	Comatulida	Notocrinidae	Notocrinus virilis Mortensen,1917	1	PNRA XXVII Exp 11/12	Mooring L	Adelie Cove	2012-01-29	-74.7613	164.13	149					Ethanol
MNA 09153	ECHINODERMATA	Crinoidea	Comatulida	Notocrinidae	Notocrinus virilis Mortensen,1917	1	PNRA XXVII Exp 11/12	Mooring L	Adelie Cove	2012-01-29	-74.7613	164.13	149					Ethanol
MNA 09154	ECHINODERMATA	Crinoidea	Comatulida	Notocrinidae	Notocrinus virilis Mortensen,1917	1	PNRA XXVII Exp 11/12	Mooring L	Adelie Cove	2012-01-29	-74.7613	164.13	149					Ethanol
MNA 09155	ECHINODERMATA	Crinoidea	Comatulida	Notocrinidae	Notocrinus virilis Mortensen,1917	1	PNRA XXVII Exp 11/12	Mooring L	Adelie Cove	2012-01-29	-74.7613	164.13	149					Ethanol
MNA 09156	ECHINODERMATA	Crinoidea	Comatulida	Notocrinidae	Notocrinus virilis Mortensen,1917	1	PNRA XXVII Exp 11/12	Mooring L	Adelie Cove	2012-01-29	-74.7613	164.13	149					Ethanol
MNA 09157	ECHINODERMATA	Crinoidea	Comatulida	Notocrinidae	Notocrinus virilis Mortensen,1917	1	PNRA XXVII Exp 11/12	Mooring L	Adelie Cove	2012-01-29	-74.7613	164.13	149					Ethanol
MNA 09158	ECHINODERMATA	Crinoidea	Comatulida	Notocrinidae	Notocrinus virilis Mortensen,1917	1	PNRA XXVII Exp 11/12	Mooring L	Adelie Cove	2012-01-29	-74.7613	164.13	149					Ethanol
MNA 09159	ECHINODERMATA	Crinoidea	Comatulida	Notocrinidae	Notocrinus virilis Mortensen,1917	1	PNRA XXVII Exp 11/12	Mooring L	Adelie Cove	2012-01-29	-74.7613	164.13	149	MK188157		BOLD:ACE8430	http://www.boldsystems.org/index.php/MAS_DataRetrieval_OpenSpecimen?selectedrecordid=7273248	Ethanol
MNA 09160	ECHINODERMATA	Crinoidea	Comatulida	Notocrinidae	Notocrinus virilis Mortensen,1917	1	PNRA XXVII Exp 11/12	Mooring L	Adelie Cove	2012-01-29	-74.7613	164.13	149	MK188155		BOLD:ACE8430	http://www.boldsystems.org/index.php/MAS_DataRetrieval_OpenSpecimen?selectedrecordid=7273240	Ethanol
MNA 09161	MOLLUSCA	Bivalvia	Pectinoida	Pectinidae	Adamussium colbecki (E.A.Smith, 1902)	394	PNRA XXI Exp 05/06 (Polar Dove)	Mooring L	Adelie Cove	2012-01-29	-74.7613	164.13	145					Ethanol
MNA 09162	MOLLUSCA	Bivalvia	Pectinoida	Pectinidae	Adamussium colbecki (E.A.Smith, 1902)	1	PNRA XXI Exp 05/06 (Polar Dove)	Mooring L	Adelie Cove	2007-01-31	-74.7613	164.13	145					Ethanol
MNA 09163	MOLLUSCA	Bivalvia	Pectinoida	Pectinidae	Adamussium colbecki (E.A.Smith, 1902)	1	PNRA XXI Exp 05/06 (Polar Dove)	Mooring L	Adelie Cove	2007-01-31	-74.7613	164.13	145					Ethanol
MNA 09164	MOLLUSCA	Bivalvia	Pectinoida	Pectinidae	Adamussium colbecki (E.A.Smith, 1902)	1	PNRA XXI Exp 05/06 (Polar Dove)	Mooring L	Adelie Cove	2007-01-31	-74.7613	164.13	145					Ethanol
MNA 09165	MOLLUSCA	Bivalvia	Pectinoida	Pectinidae	Adamussium colbecki (E.A.Smith, 1902)	1	PNRA XXI Exp 05/06 (Polar Dove)	Mooring L	Adelie Cove	2007-01-31	-74.7613	164.13	145					Ethanol
MNA 09166	MOLLUSCA	Bivalvia	Pectinoida	Pectinidae	Adamussium colbecki (E.A.Smith, 1902)	1	PNRA XXI Exp 05/06 (Polar Dove)	Mooring L	Adelie Cove	2007-01-31	-74.7613	164.13	145					Ethanol
MNA 09167	MOLLUSCA	Bivalvia	Pectinoida	Pectinidae	Adamussium colbecki (E.A.Smith, 1902)	1	PNRA XXI Exp 05/06 (Polar Dove)	Mooring L	Adelie Cove	2007-01-31	-74.7613	164.13	145					Ethanol
MNA 09168	MOLLUSCA	Bivalvia	Pectinoida	Pectinidae	Adamussium colbecki (E.A.Smith, 1902)	1	PNRA XXI Exp 05/06 (Polar Dove)	Mooring L	Adelie Cove	2007-01-31	-74.7613	164.13	145					Ethanol
MNA 09169	MOLLUSCA	Bivalvia	Pectinoida	Pectinidae	Adamussium colbecki (E.A.Smith, 1902)	1	PNRA XXI Exp 05/06 (Polar Dove)	Mooring L	Adelie Cove	2007-01-31	-74.7613	164.13	145					Ethanol
MNA 09170	MOLLUSCA	Bivalvia	Pectinoida	Pectinidae	Adamussium colbecki (E.A.Smith, 1902)	1	PNRA XXI Exp 05/06 (Polar Dove)	Mooring L	Adelie Cove	2007-01-31	-74.7613	164.13	145					Ethanol
MNA 09171	MOLLUSCA	Bivalvia	Pectinoida	Pectinidae	Adamussium colbecki (E.A.Smith, 1902)	1	PNRA XXI Exp 05/06 (Polar Dove)	Mooring L	Adelie Cove	2007-01-31	-74.7613	164.13	145					Ethanol
MNA 09172	MOLLUSCA	Bivalvia	Pectinoida	Pectinidae	Adamussium colbecki (E.A.Smith, 1902)	1	PNRA XXI Exp 05/06 (Polar Dove)	Mooring L	Adelie Cove	2007-01-31	-74.7613	164.13	145					Ethanol
MNA 09173	MOLLUSCA	Bivalvia	Pectinoida	Pectinidae	Adamussium colbecki (E.A.Smith, 1902)	1	PNRA XXI Exp 05/06 (Polar Dove)	Mooring L	Adelie Cove	2007-01-31	-74.7613	164.13	145					Ethanol
MNA 09174	MOLLUSCA	Bivalvia	Pectinoida	Pectinidae	Adamussium colbecki (E.A.Smith, 1902)	1	PNRA XXI Exp 05/06 (Polar Dove)	Mooring L	Adelie Cove	2007-01-31	-74.7613	164.13	145					Ethanol
MNA 09175	MOLLUSCA	Bivalvia	Pectinoida	Pectinidae	Adamussium colbecki (E.A.Smith, 1902)	1	PNRA XXI Exp 05/06 (Polar Dove)	Mooring L	Adelie Cove	2007-01-31	-74.7613	164.13	145					Ethanol
MNA 09176	MOLLUSCA	Bivalvia	Pectinoida	Pectinidae	Adamussium colbecki (E.A.Smith, 1902)	1	PNRA XXI Exp 05/06 (Polar Dove)	Mooring L	Adelie Cove	2007-01-31	-74.7613	164.13	145					Ethanol
MNA 09177	MOLLUSCA	Bivalvia	Pectinoida	Pectinidae	Adamussium colbecki (E.A.Smith, 1902)	1	PNRA XXI Exp 05/06 (Polar Dove)	Mooring L	Adelie Cove	2007-01-31	-74.7613	164.13	145					Ethanol
MNA 09178	MOLLUSCA	Bivalvia	Pectinoida	Pectinidae	Adamussium colbecki (E.A.Smith, 1902)	1	PNRA XXI Exp 05/06 (Polar Dove)	Mooring L	Adelie Cove	2007-01-31	-74.7613	164.13	145					Ethanol
MNA 09179	MOLLUSCA	Bivalvia	Pectinoida	Pectinidae	Adamussium colbecki (E.A.Smith, 1902)	1	PNRA XXI Exp 05/06 (Polar Dove)	Mooring L	Adelie Cove	2007-01-31	-74.7613	164.13	145					Ethanol
MNA 09180	MOLLUSCA	Bivalvia	Pectinoida	Pectinidae	Adamussium colbecki (E.A.Smith, 1902)	1	PNRA XXI Exp 05/06 (Polar Dove)	Mooring L	Adelie Cove	2007-01-31	-74.7613	164.13	145					Ethanol
MNA 09181	MOLLUSCA	Bivalvia	Pectinoida	Pectinidae	Adamussium colbecki (E.A.Smith, 1902)	1	PNRA XXI Exp 05/06 (Polar Dove)	Mooring L	Adelie Cove	2007-01-31	-74.7613	164.13	145					Ethanol
MNA 09182	MOLLUSCA	Bivalvia	Pectinoida	Pectinidae	Adamussium colbecki (E.A.Smith, 1902)	1	PNRA XXI Exp 05/06 (Polar Dove)	Mooring L	Adelie Cove	2007-01-31	-74.7613	164.13	145					Ethanol
MNA 09183	MOLLUSCA	Bivalvia	Pectinoida	Pectinidae	Adamussium colbecki (E.A.Smith, 1902)	1	PNRA XXI Exp 05/06 (Polar Dove)	Mooring L	Adelie Cove	2007-01-31	-74.7613	164.13	145					Ethanol
MNA 09184	MOLLUSCA	Bivalvia	Pectinoida	Pectinidae	Adamussium colbecki (E.A.Smith, 1902)	1	PNRA XXI Exp 05/06 (Polar Dove)	Mooring L	Adelie Cove	2007-01-31	-74.7613	164.13	145					Ethanol
MNA 09185	MOLLUSCA	Bivalvia	Pectinoida	Pectinidae	Adamussium colbecki (E.A.Smith, 1902)	1	PNRA XXI Exp 05/06 (Polar Dove)	Mooring L	Adelie Cove	2007-01-31	-74.7613	164.13	145					Ethanol
MNA 09186	MOLLUSCA	Bivalvia	Pectinoida	Pectinidae	Adamussium colbecki (E.A.Smith, 1902)	1	PNRA XXI Exp 05/06 (Polar Dove)	Mooring L	Adelie Cove	2007-01-31	-74.7613	164.13	145					Ethanol
MNA 09187	MOLLUSCA	Bivalvia	Pectinoida	Pectinidae	Adamussium colbecki (E.A.Smith, 1902)	1	PNRA XXI Exp 05/06 (Polar Dove)	Mooring L	Adelie Cove	2007-01-31	-74.7613	164.13	145					Ethanol
MNA 09188	MOLLUSCA	Bivalvia	Pectinoida	Pectinidae	Adamussium colbecki (E.A.Smith, 1902)	1	PNRA XXI Exp 05/06 (Polar Dove)	Mooring L	Adelie Cove	2007-01-31	-74.7613	164.13	145					Ethanol
MNA 09189	MOLLUSCA	Bivalvia	Pectinoida	Pectinidae	Adamussium colbecki (E.A.Smith, 1902)	1	PNRA XXI Exp 05/06 (Polar Dove)	Mooring L	Adelie Cove	2007-01-31	-74.7613	164.13	145					Ethanol
MNA 09190	MOLLUSCA	Bivalvia	Pectinoida	Pectinidae	Adamussium colbecki (E.A.Smith, 1902)	1	PNRA XXI Exp 05/06 (Polar Dove)	Mooring L	Adelie Cove	2007-01-31	-74.7613	164.13	145					Ethanol
MNA 09191	MOLLUSCA	Bivalvia	Pectinoida	Pectinidae	Adamussium colbecki (E.A.Smith, 1902)	1	PNRA XXI Exp 05/06 (Polar Dove)	Mooring L	Adelie Cove	2007-01-31	-74.7613	164.13	145					Ethanol
MNA 09192	MOLLUSCA	Bivalvia	Pectinoida	Pectinidae	Adamussium colbecki (E.A.Smith, 1902)	1	PNRA XXI Exp 05/06 (Polar Dove)	Mooring L	Adelie Cove	2007-01-31	-74.7613	164.13	145					Ethanol
MNA 09193	MOLLUSCA	Bivalvia	Pectinoida	Pectinidae	Adamussium colbecki (E.A.Smith, 1902)	1	PNRA XXI Exp 05/06 (Polar Dove)	Mooring L	Adelie Cove	2007-01-31	-74.7613	164.13	145					Ethanol
MNA 09194	MOLLUSCA	Bivalvia	Pectinoida	Pectinidae	Adamussium colbecki (E.A.Smith, 1902)	1	PNRA XXI Exp 05/06 (Polar Dove)	Mooring L	Adelie Cove	2007-01-31	-74.7613	164.13	145					Ethanol
MNA 09195	MOLLUSCA	Bivalvia	Pectinoida	Pectinidae	Adamussium colbecki (E.A.Smith, 1902)	1	PNRA XXI Exp 05/06 (Polar Dove)	Mooring L	Adelie Cove	2007-01-31	-74.7613	164.13	145					Ethanol
MNA 09196	MOLLUSCA	Bivalvia	Pectinoida	Pectinidae	Adamussium colbecki (E.A.Smith, 1902)	1	PNRA XXI Exp 05/06 (Polar Dove)	Mooring L	Adelie Cove	2007-01-31	-74.7613	164.13	145					Ethanol
MNA 09197	MOLLUSCA	Bivalvia	Pectinoida	Pectinidae	Adamussium colbecki (E.A.Smith, 1902)	1	PNRA XXI Exp 05/06 (Polar Dove)	Mooring L	Adelie Cove	2007-01-31	-74.7613	164.13	145					Ethanol
MNA 09304	ARTHROPODA	Maxillopoda	Sessilia	Bathylasmatidae	Bathylasma sp.	68	PNRA XXXII Exp	GRC-Mooring-B	Central Ross Sea	2007-01-31	73°59.972'S	175°06.031'E	584					Ethanol
MNA 10529	ANELLIDA	Polychaeta	Sabellida	Serpulidae	Serpula narconensis Baird, 1865	1	PNRA XXIX Exp 13/14	Mooring L	Adelie Cove	2014-02-05	74°44.980'S	164°09.595'E	177					Ethanol
MNA 10530	MOLLUSCA	Gastropoda	Littorinimorpha	Capulidae	Capulus subcompressus Pelseneer, 1903	3	PNRA XXIX Exp 13/14	Mooring L	Adelie Cove	2014-02-05	74°44.980'S	164°09.595'E	177					Ethanol
MNA 10531	CHORDATA	Ascidiacea				1	PNRA XXIX Exp 13/14	Mooring L	Adelie Cove	2014-02-05	74°44.980'S	164°09.595'E	177					Ethanol
MNA 10532	ANELLIDA	Polychaeta	Sabellida	Serpulidae	Serpula narconensis Baird, 1865	3	PNRA XXIX Exp 13/14	Mooring L	Adelie Cove	2014-02-05	74°44.980'S	164°09.595'E	177					Ethanol
MNA 10533	MOLLUSCA	Gastropoda	Littorinimorpha	Capulidae	Capulus subcompressus Pelseneer, 1903	7	PNRA XXIX Exp 13/14	Mooring L	Adelie Cove	2014-02-05	74°44.980'S	164°09.595'E	177					Ethanol
MNA 10534	BRYOZOA					7	PNRA XXIX Exp 13/14	Mooring L	Adelie Cove	2014-02-05	74°44.980'S	164°09.595'E	177					Ethanol
MNA 10535	ANELLIDA	Polychaeta	Sabellida	Serpulidae	Serpula narconensis Baird, 1865	3	PNRA XXIX Exp 13/14	Mooring B	Central Ross Sea	2014-01-29	73°59.972'S	175°06.031'E	584					Ethanol
MNA 10536	MOLLUSCA	Gastropoda	Littorinimorpha	Capulidae	Capulus subcompressus Pelseneer, 1903	1	PNRA XXIX Exp 13/14	Mooring B	Central Ross Sea	2014-01-29	73°59.972'S	175°06.031'E	584					Ethanol
MNA 10537	ANELLIDA	Polychaeta	Sabellida	Serpulidae	Serpula narconensis Baird, 1865	3	PNRA XXIX Exp 13/14	Mooring B	Central Ross Sea	2014-01-29	73°59.972'S	175°06.031'E	584					Ethanol
MNA 10538	ARTHROPODA	Maxillopoda	Sessilia	Bathylasmatidae	Bathylasma corolliforme (Hoek, 1883)	3	PNRA XXIX Exp 13/14	Mooring B	Central Ross Sea	2014-01-29	73°59.972'S	175°06.031'E	584					Ethanol
MNA 10539	CNIDARIA	Hydrozoa				1	PNRA XXIX Exp 13/14	Mooring B	Central Ross Sea	2014-01-29	73°59.972'S	175°06.031'E	584					Ethanol
MNA 10540	Unidentified Phylum					1	PNRA XXIX Exp 13/14	Mooring D	Terra Nova Bay polynya	2014-01-12	75°08.1442'S	164°33.0659'E	1117					Ethanol
MNA 10541	MOLLUSCA	Gastropoda	Thecosomata	Cliidae	Clio sp.	20	PNRA XXIX Exp 13/14	Cala 5		2014-01-25								Ethanol
MNA 10542	ARTHROPODA	Maxillopoda	Sessilia	Bathylasmatidae	Bathylasma sp.	21		Mooring B										Ethanol
MNA 10543	ARTHROPODA	Maxillopoda	Sessilia	Bathylasmatidae	Bathylasma sp.	21		Mooring (not specified)										Dry
MNA 10544	ARTHROPODA	Maxillopoda	Sessilia	Bathylasmatidae	Bathylasma sp.	10		Mooring (not specified)										Dry
MNA 10545	ARTHROPODA	Maxillopoda	Sessilia	Bathylasmatidae	Bathylasma sp.	5		Mooring (not specified)										Ethanol
MNA 10546	CHORDATA	Ascidiacea				11		Mooring (not specified)										Ethanol
MNA 10547	CNIDARIA	Hydrozoa				1	PNRA XXVII Exp 11/12	Mooring D	Terra Nova Bay polynya	2012-01-24	-75.1334	164.523	1086					Ethanol
