# Supplementary material for: Oceanographic moorings as year-round laboratories for investigating growth performance and settlement dynamics in the Antarctic scallop Adamussium colbecki (E. A. Smith, 1902)
Source: PeerJ. 2019 Mar 21;7:e6373. doi: 10.7717/peerj.6373 (PMC6431546; doi:10.7717/peerj.6373)
Supplement: Supplemental Information 6 [file peerj-07-6373-s006.m]

clear all; close all;

%U = load('u06.txt');
%V = load('v06.txt');
%T = load('t06.txt');
%J = load('j06.txt');

%load j_0506.txt
%load temp_0506.txt
%load dist_freq.txt
%load dist_freq2.txt

load CurrentTempAdamData
F=24;
%[U,Nsum] = moving_average(U,F,1);
%[V,Nsum] = moving_average(V,F,1);
%[J,Nsum] = moving_average(J,F,1);
%[T,Nsum] = moving_average(T,F,1);

[U,Nsum] = resample(U,1,F);
[V,Nsum] = resample(V,1,F);
[J,Nsum] = resample(J,1,F);
[T,Nsum] = resample(T,1,F);

subplot(3,1,1)
refdate = datenum(2005,12,31);
time = refdate + J; 

N = length(time);

namefig='Stick Plot';
figure(1)
set(1,'Position', [5 57 1014 632]);
set(1,'Name',namefig);
set(gca,'Fontname','Times','FontSize',14);
scale=1;
for ii=1:N
 hold on
 plot(time(ii),0,'k.')
 if(T(ii)<-1.7) %blue for temp < -1.7degC waters 
    quiver(time(ii),0,U(ii),V(ii),scale,'b','ShowArrowHead','off')
 else
    quiver(time(ii),0,U(ii),V(ii),scale,'r','ShowArrowHead','off')
 end
end
axis equal; 

daspect([1 1 1]);

maxV=max(sqrt(U.^2+V.^2));

%set tick every first day of the month
%and select only until Feb 2007
ic = 0;
for iyy = 2006:2007
 for imm = 1 : 12
      ic = ic + 1;
      dumTick(ic) = datenum(iyy,imm,1);
  end
end

TickX=dumTick(1:1:14);
set(gca,'xtick',TickX);
dateAxStr=min(TickX);
dateAxEnd=max(TickX)+15;
axis([dateAxStr dateAxEnd -maxV*scale maxV*scale])
%xlim([datenum(2005,1,1) datenum(2007,3,1)]);
xlim([datenum(2005,2,1) datenum(2007,2,15)]);


%Cambia mmm/yy per modificare il formato della label
%datetick('x','mmm/yy','keeplimits','keepticks');
datetick('x','mmm','keeplimits','keepticks');


yAxVals=get(gca,'ytick');
set(gca,'yticklabel','');
set(gca,'Xgrid','on')
set(gca,'XMinorgrid','on')
box on;
quiver(datenum(2005,10,1),25,30,0,scale,'k','LineWidth',1,'ShowArrowHead','off');
text(datenum(2005,9,25),10,'30 cm/s');
grid off
title('Water currents timeseries 2006-2007')
%%%%%%%%%%%%%%%%%%%%%%%%%%%%%%%%%%%%%%%%%%%%%% 
%%%%%%%%%%%%%%%%%%%%%%%%%%%%%%%%%%%%%%%%%%%%%%%%%%%  
%%%%%%%%%%%%%%%%%%%%%%%%%%%%%%%%%%%%%%%%%%%%%%  
%%%%%%%%%%%%%%%%%%%%%%%%%%%%%%%%%%%%%%%%%  

subplot(3,1,2)
axis auto
startime = datenum(2006,2,1)
time = startime+j_0506;
%[AX,hline1, hline2] = plotyy(time, temp_0506, time, temp_0506);
 [AX,hline1,hline2] = plotyy(time,temp_0506,time,temp_0506);
       
set(AX(1),'xlim',[datenum(2005,2,10) datenum(2007,3,15)]);
%set(AX(2),'xlim',[datenum(2005,2,10) datenum(2007,3,15)]);
%set(AX(2), xlim([datenum(2005,2,10) datenum(2007,2,1)]));
datetick(AX(1),'x','mmm/yy','keeplimits','keepticks');
%datetick(AX(2),'x','mmm/yy','keeplimits','keepticks');
%datetick(AX(1),'x','mmm/yy');
%set(AX(2),'YTick',[-2, -1.8, -1.6,-1.4,-1.2,-1,-0.8, -0.6])
set(AX(2),'YTick',[])
box on;


%YTickLabel AX(2)

set(gca,'Fontname','Times','FontSize',14);
set(AX(1)), 'Fontname','Times','FontSize',14
set(get(AX(1),'Ylabel'),'String',{'Temperature �C ',' '},'Color','k')
set(get(AX(1),'Xlabel'),'String','Time' )
set( hline1 , 'Linewidth', 1, 'Color', 'w' ); 
set(hline1), 'Fontname','Times','FontSize',14
%set(AX(1), 'Ylim', [-2, -1.5, -1, -0.5]);
%set(    AX(1) , 'Xlim',  [100 120]      ) 

title('Water temperature timeseries')

%set(get(AX(2),'Ylabel'),'String','Freq. distrib. Adamussiom size classes')
set(AX(2)), 'Fontname','Times','FontSize',0, 'Color', 'k';
set( hline2 , 'Linewidth', 1, 'Color', 'k'     ); 0
%    set(AX(2), 'Ylim', [0 50]   );
%set(hline2), 'Fontname','Times','FontSize',14;

%set(get(AX(2), 'Ylabel','String','Freq. distrib. Adamussiom size classes','Fontname','Times','FontSize',16, hline2 , 'Linewidth', 2     ,    'Ylim', [0 50],    set(hline2), 'Fontname','Times','FontSize',14))


%%%%%%%%%%%%%%%%%%%%%%%%%%%%%%%%%%%%%%%%%%%%%% 
%%%%%%%%%%%%%%%%%%%%%%%%%%%%%%%%%%%%%%%%%%%%%%%%%%%  
%%%%%%%%%%%%%%%%%%%%%%%%%%%%%%%%%%%%%%%%%%%%%%  
%%%%%%%%%%%%%%%%%%%%%%%%%%%%%%%%%%%%%%%%%  
%%%%%%%%%%%%%%%%%%%%%%%%%%%%%%%%%%%%%%%%%%%%%%%%%%%%%%%%%%%%%%%%%%%%%%%%%%%%%%
subplot(3,1,3)
axis auto
startime = datenum(2005,1,15)
time = startime+j_0506;
[AX,hline1, hline2] = plotyy(time, dist_freq, time, dist_freq2);
        

set(AX(1),'xlim',[datenum(2005,2,10) datenum(2007,3,15)]);
set(AX(2),'xlim',[datenum(2005,2,10) datenum(2007,3,15)]);
%set(AX(2), xlim([datenum(2005,2,10) datenum(2007,2,1)]));
datetick(AX(1),'x','mmm/yy','keeplimits','keepticks');
datetick(AX(2),'x','mmm/yy','keeplimits','keepticks');
%datetick(AX(1),'x','mmm/yy');
%set(AX(2),'XTick',[])


%YTickLabel AX(2)

set(gca,'Fontname','Times','FontSize',14);
set(AX(1)), 'Fontname','Times','FontSize',14;
set(get(AX(1),'Ylabel'),'String','Size classes')
set(get(AX(1),'Xlabel'),'String','Time' )
set( hline1) , 'Linewidth', 1,   'Fontname','Times','FontSize',14;
set(AX(1), 'Ylim', [0 60]);

%set(    AX(1) , 'Xlim',  [100 120]      ) 
 title('Time distribution of Adamussium size classes ')

set(get(AX(1),'Ylabel'),'String',{'Size classes % VB parameters','present data'})
set(AX(2)), 'Fontname','Times','FontSize',14;
set( hline2 , 'Linewidth', 1     ); 0
    set(AX(2), 'Ylim', [0 60]   );
set(hline2), 'Fontname','Times','FontSize',14;
set(get(AX(2),'Ylabel'),'String',{'Size classes % VB parameters',' after Chiantore et al. 2003'}),'FontSize',14;

%set(get(AX(2), 'Ylabel','String','Freq. distrib. Adamussiom % size classes','present data','Fontname','Times','FontSize',16, hline2 , 'Linewidth', 2     ,    'Ylim', [0 50],    set(hline2), 'Fontname','Times','FontSize',14))


print -dpdf Stick_T_DistFreq.pdf -fillpage
