# Supplementary material for: Oceanographic moorings as year-round laboratories for investigating growth performance and settlement dynamics in the Antarctic scallop Adamussium colbecki (E. A. Smith, 1902)
Source: PeerJ. 2019 Mar 21;7:e6373. doi: 10.7717/peerj.6373 (PMC6431546; doi:10.7717/peerj.6373)
Supplement: Supplemental Information 10 [file peerj-07-6373-s010.xls]

## Sheet: Intro
	Population Dynamics in Benthic Invertebrates - A Virtual Handbook
	Growth Model Fitting to SAD or SID by Nonlinear Iterative Fitting Algorithm
	(A) Spread sheet structure: File consists of 5 sheets
			- Introduction sheet "Intro"
			- 1st sheet "SAD": Size-at-age data & historical growth models
			- 2nd sheet "SID": Size increment data & historical growth models
			- 3rd sheet "SAD-SID": Size-at-age data + Size increment data & historical growth models
			- 4th sheet "SADSchnute": Size-at-age data & Schnute's model
			- 5th sheet "SID": Size increment data & Schnute's model
	(B) Max data matrix size: 500 individuals
	Expansion of vector size:		- Insert rows above row "LAST" for automatic update of formulae
	(C) Data entry and calculation routine
			- Blue fields:	Data entry
				Use Function "Paste Special - Values" to copy SFD in column D on sheet SAD
				Use Function "Paste Special - Values" to copy SFD in column C-F on sheet SID
			- Yellow fields:	Calculation
			- Orange fields:	Results
			- Use Excel Tool "SOLVER" for iterative fit of growth model
			- Note: sheets are not password protected because of SOLVER
	For growth models functions see excerpts from the "The Virtual Handbook" (below)
		http://www.thomas-brey.de
	© Tom Brey, Alfred Wegener Institute, Germany
		Thomas.Brey@awi.de
		http://www.awi-bremerhaven.de						Update:	2004-08-30
	password =vhb

## Sheet: SAD
Population Dynamics in Benthic Invertebrates - A Virtual Handbook															password = vhb
Growth function from size-at-age data
Iterative Fit by EXCEL-Solver			DATA INPUT				CALCULATION - DO NOT MODIFY ANYTHING HERE!
Source:	Artificial						sVBGF	gVBGF	soVBGF	Gomp	SiLog	Rich	Tanaka	Allometric		Residuals	Residuals
Data:	Demo sp.			Age	Size		Size'	Size'	Size'	Size'	Size'	Size'	Size'	Size'	Size	(S-S')	(S-S')^2
PARAMETERS	Values		No.	y	mm		mm	mm	mm	mm	mm	mm	mm	mm	mm
INPUT			1	5	22.9		22.5277	FALSE	FALSE	FALSE	FALSE	FALSE	FALSE	FALSE	22.5277	0.372325	0.138626
1) Growth Function Type			2	5	24.8		22.5277	FALSE	FALSE	FALSE	FALSE	FALSE	FALSE	FALSE	22.5277	2.27232	5.16346
Select one function			3	5	26.2		22.5277	FALSE	FALSE	FALSE	FALSE	FALSE	FALSE	FALSE	22.5277	3.67232	13.486
special Von Bertalanffy:	1		4	5	22.5		22.5277	FALSE	FALSE	FALSE	FALSE	FALSE	FALSE	FALSE	22.5277	-0.0276755	0.000765932
general Von Bertalanffy:	0		5	5	22		22.5277	FALSE	FALSE	FALSE	FALSE	FALSE	FALSE	FALSE	22.5277	-0.527675	0.278441
seasonal Von Bertalanffy:	0		6	5	18		22.5277	FALSE	FALSE	FALSE	FALSE	FALSE	FALSE	FALSE	22.5277	-4.52768	20.4998
Gompertz:	0		7	5	18		22.5277	FALSE	FALSE	FALSE	FALSE	FALSE	FALSE	FALSE	22.5277	-4.52768	20.4998
Single Logistic:	0		8	5	19		22.5277	FALSE	FALSE	FALSE	FALSE	FALSE	FALSE	FALSE	22.5277	-3.52768	12.4445
Richards:	0		9	5	19.3		22.5277	FALSE	FALSE	FALSE	FALSE	FALSE	FALSE	FALSE	22.5277	-3.22768	10.4179
Tanaka:	0		10	6	39.7		26.1237	FALSE	FALSE	FALSE	FALSE	FALSE	FALSE	FALSE	26.1237	13.5763	184.315
Allometric St=S1*Age^B:	0		11	6	39.7		26.1237	FALSE	FALSE	FALSE	FALSE	FALSE	FALSE	FALSE	26.1237	13.5763	184.315
Enter units			12	6	23		26.1237	FALSE	FALSE	FALSE	FALSE	FALSE	FALSE	FALSE	26.1237	-3.12373	9.75771
Units of Age:	y		13	6	26.5		26.1237	FALSE	FALSE	FALSE	FALSE	FALSE	FALSE	FALSE	26.1237	0.376267	0.141577
Units of Size:	mm		14	6	26.4		26.1237	FALSE	FALSE	FALSE	FALSE	FALSE	FALSE	FALSE	26.1237	0.276267	0.0763236
			15	6	25		26.1237	FALSE	FALSE	FALSE	FALSE	FALSE	FALSE	FALSE	26.1237	-1.12373	1.26278
2) Parameters - Initial Settings			16	6	24.8		26.1237	FALSE	FALSE	FALSE	FALSE	FALSE	FALSE	FALSE	26.1237	-1.32373	1.75227
	Iterate		17	6	23.7		26.1237	FALSE	FALSE	FALSE	FALSE	FALSE	FALSE	FALSE	26.1237	-2.42373	5.87448
Soo:	89.5445		18	6	23.7		26.1237	FALSE	FALSE	FALSE	FALSE	FALSE	FALSE	FALSE	26.1237	-2.42373	5.87448
K:	0.0551523		19	6	24.7		26.1237	FALSE	FALSE	FALSE	FALSE	FALSE	FALSE	FALSE	26.1237	-1.42373	2.02701
Parameter not used	0		20	6	24.5		26.1237	FALSE	FALSE	FALSE	FALSE	FALSE	FALSE	FALSE	26.1237	-1.62373	2.63651
t.zero:	-0.254392		21	6	24		26.1237	FALSE	FALSE	FALSE	FALSE	FALSE	FALSE	FALSE	26.1237	-2.12373	4.51024
Parameter not used	0		22	6	25.3		26.1237	FALSE	FALSE	FALSE	FALSE	FALSE	FALSE	FALSE	26.1237	-0.823733	0.678536
Parameter not used	0		23	6	23.5		26.1237	FALSE	FALSE	FALSE	FALSE	FALSE	FALSE	FALSE	26.1237	-2.62373	6.88397
			24	6	23.5		26.1237	FALSE	FALSE	FALSE	FALSE	FALSE	FALSE	FALSE	26.1237	-2.62373	6.88397
RESULTS			25	6	26.5		26.1237	FALSE	FALSE	FALSE	FALSE	FALSE	FALSE	FALSE	26.1237	0.376267	0.141577
1) Goodness of Fit			26	6	24.7		26.1237	FALSE	FALSE	FALSE	FALSE	FALSE	FALSE	FALSE	26.1237	-1.42373	2.02701
	Target Cell		27	6	23.7		26.1237	FALSE	FALSE	FALSE	FALSE	FALSE	FALSE	FALSE	26.1237	-2.42373	5.87448
Sum of (S-S')^2 =	7290.64		28	6	27		26.1237	FALSE	FALSE	FALSE	FALSE	FALSE	FALSE	FALSE	26.1237	0.876267	0.767844
R^2 =	0.943276		29	6	23.9		26.1237	FALSE	FALSE	FALSE	FALSE	FALSE	FALSE	FALSE	26.1237	-2.22373	4.94499
Number of data pairs =	181		30	6	24		26.1237	FALSE	FALSE	FALSE	FALSE	FALSE	FALSE	FALSE	26.1237	-2.12373	4.51024
			31	6	24.8		26.1237	FALSE	FALSE	FALSE	FALSE	FALSE	FALSE	FALSE	26.1237	-1.32373	1.75227
2) Parameters - Best Fit			32	6	22.8		26.1237	FALSE	FALSE	FALSE	FALSE	FALSE	FALSE	FALSE	26.1237	-3.32373	11.0472
Soo:	89.5445		33	6	23		26.1237	FALSE	FALSE	FALSE	FALSE	FALSE	FALSE	FALSE	26.1237	-3.12373	9.75771
K:	0.0551523		34	6	21.5		26.1237	FALSE	FALSE	FALSE	FALSE	FALSE	FALSE	FALSE	26.1237	-4.62373	21.3789
Parameter not used	0		35	6	21.9		26.1237	FALSE	FALSE	FALSE	FALSE	FALSE	FALSE	FALSE	26.1237	-4.22373	17.8399
t.zero:	-0.254392		36	6	20.7		26.1237	FALSE	FALSE	FALSE	FALSE	FALSE	FALSE	FALSE	26.1237	-5.42373	29.4169
Parameter not used	0		37	6	21.8		26.1237	FALSE	FALSE	FALSE	FALSE	FALSE	FALSE	FALSE	26.1237	-4.32373	18.6947
Parameter not used	0		38	6	21.8		26.1237	FALSE	FALSE	FALSE	FALSE	FALSE	FALSE	FALSE	26.1237	-4.32373	18.6947
			39	6	26.5		26.1237	FALSE	FALSE	FALSE	FALSE	FALSE	FALSE	FALSE	26.1237	0.376267	0.141577
			40	6	22.9		26.1237	FALSE	FALSE	FALSE	FALSE	FALSE	FALSE	FALSE	26.1237	-3.22373	10.3925
			41	6	23.5		26.1237	FALSE	FALSE	FALSE	FALSE	FALSE	FALSE	FALSE	26.1237	-2.62373	6.88397
			42	6	22.5		26.1237	FALSE	FALSE	FALSE	FALSE	FALSE	FALSE	FALSE	26.1237	-3.62373	13.1314
			43	6	35		26.1237	FALSE	FALSE	FALSE	FALSE	FALSE	FALSE	FALSE	26.1237	8.87627	78.7881
			44	7	48.6		29.5268	FALSE	FALSE	FALSE	FALSE	FALSE	FALSE	FALSE	29.5268	19.0732	363.786
			45	7	41.3		29.5268	FALSE	FALSE	FALSE	FALSE	FALSE	FALSE	FALSE	29.5268	11.7732	138.608
			46	7	35		29.5268	FALSE	FALSE	FALSE	FALSE	FALSE	FALSE	FALSE	29.5268	5.47317	29.9556
			47	7	49		29.5268	FALSE	FALSE	FALSE	FALSE	FALSE	FALSE	FALSE	29.5268	19.4732	379.204
			48	7	21.5		29.5268	FALSE	FALSE	FALSE	FALSE	FALSE	FALSE	FALSE	29.5268	-8.02683	64.43
			49	7	23.5		29.5268	FALSE	FALSE	FALSE	FALSE	FALSE	FALSE	FALSE	29.5268	-6.02683	36.3227
			50	7	20		29.5268	FALSE	FALSE	FALSE	FALSE	FALSE	FALSE	FALSE	29.5268	-9.52683	90.7605
			51	7	25.3		29.5268	FALSE	FALSE	FALSE	FALSE	FALSE	FALSE	FALSE	29.5268	-4.22683	17.8661
			52	7	27.2		29.5268	FALSE	FALSE	FALSE	FALSE	FALSE	FALSE	FALSE	29.5268	-2.32683	5.41413
			53	7	22.7		29.5268	FALSE	FALSE	FALSE	FALSE	FALSE	FALSE	FALSE	29.5268	-6.82683	46.6056
			54	7	23.7		29.5268	FALSE	FALSE	FALSE	FALSE	FALSE	FALSE	FALSE	29.5268	-5.82683	33.9519
			55	7	25		29.5268	FALSE	FALSE	FALSE	FALSE	FALSE	FALSE	FALSE	29.5268	-4.52683	20.4922
			56	7	26.7		29.5268	FALSE	FALSE	FALSE	FALSE	FALSE	FALSE	FALSE	29.5268	-2.82683	7.99096
			57	7	26		29.5268	FALSE	FALSE	FALSE	FALSE	FALSE	FALSE	FALSE	29.5268	-3.52683	12.4385
			58	7	25.3		29.5268	FALSE	FALSE	FALSE	FALSE	FALSE	FALSE	FALSE	29.5268	-4.22683	17.8661
			59	7	23.4		29.5268	FALSE	FALSE	FALSE	FALSE	FALSE	FALSE	FALSE	29.5268	-6.12683	37.538
			60	7	25.5		29.5268	FALSE	FALSE	FALSE	FALSE	FALSE	FALSE	FALSE	29.5268	-4.02683	16.2154
			61	7	24.5		29.5268	FALSE	FALSE	FALSE	FALSE	FALSE	FALSE	FALSE	29.5268	-5.02683	25.269
			62	7	24.3		29.5268	FALSE	FALSE	FALSE	FALSE	FALSE	FALSE	FALSE	29.5268	-5.22683	27.3197
			63	7	25.2		29.5268	FALSE	FALSE	FALSE	FALSE	FALSE	FALSE	FALSE	29.5268	-4.32683	18.7214
			64	7	26.7		29.5268	FALSE	FALSE	FALSE	FALSE	FALSE	FALSE	FALSE	29.5268	-2.82683	7.99096
			65	7	27.3		29.5268	FALSE	FALSE	FALSE	FALSE	FALSE	FALSE	FALSE	29.5268	-2.22683	4.95877
			66	7	27.2		29.5268	FALSE	FALSE	FALSE	FALSE	FALSE	FALSE	FALSE	29.5268	-2.32683	5.41413
			67	7	25		29.5268	FALSE	FALSE	FALSE	FALSE	FALSE	FALSE	FALSE	29.5268	-4.52683	20.4922
			68	7	23.5		29.5268	FALSE	FALSE	FALSE	FALSE	FALSE	FALSE	FALSE	29.5268	-6.02683	36.3227
			69	7	23		29.5268	FALSE	FALSE	FALSE	FALSE	FALSE	FALSE	FALSE	29.5268	-6.52683	42.5995
			70	7	19		29.5268	FALSE	FALSE	FALSE	FALSE	FALSE	FALSE	FALSE	29.5268	-10.5268	110.814
			71	7	20.3		29.5268	FALSE	FALSE	FALSE	FALSE	FALSE	FALSE	FALSE	29.5268	-9.22683	85.1344
			72	7	25.8		29.5268	FALSE	FALSE	FALSE	FALSE	FALSE	FALSE	FALSE	29.5268	-3.72683	13.8893
			73	7	28.3		29.5268	FALSE	FALSE	FALSE	FALSE	FALSE	FALSE	FALSE	29.5268	-1.22683	1.50511
			74	7	37.8		29.5268	FALSE	FALSE	FALSE	FALSE	FALSE	FALSE	FALSE	29.5268	8.27317	68.4454
			75	7	36.1		29.5268	FALSE	FALSE	FALSE	FALSE	FALSE	FALSE	FALSE	29.5268	6.57317	43.2066
			76	7	34		29.5268	FALSE	FALSE	FALSE	FALSE	FALSE	FALSE	FALSE	29.5268	4.47317	20.0093
			77	8	36.2		32.7473	FALSE	FALSE	FALSE	FALSE	FALSE	FALSE	FALSE	32.7473	3.45268	11.921
			78	8	37.3		32.7473	FALSE	FALSE	FALSE	FALSE	FALSE	FALSE	FALSE	32.7473	4.55268	20.7269
			79	8	44.1		32.7473	FALSE	FALSE	FALSE	FALSE	FALSE	FALSE	FALSE	32.7473	11.3527	128.883
			80	8	41.5		32.7473	FALSE	FALSE	FALSE	FALSE	FALSE	FALSE	FALSE	32.7473	8.75268	76.6094
			81	8	43.4		32.7473	FALSE	FALSE	FALSE	FALSE	FALSE	FALSE	FALSE	32.7473	10.6527	113.48
			82	8	34.4		32.7473	FALSE	FALSE	FALSE	FALSE	FALSE	FALSE	FALSE	32.7473	1.65268	2.73136
			83	8	46.2		32.7473	FALSE	FALSE	FALSE	FALSE	FALSE	FALSE	FALSE	32.7473	13.4527	180.975
			84	8	39.5		32.7473	FALSE	FALSE	FALSE	FALSE	FALSE	FALSE	FALSE	32.7473	6.75268	45.5987
			85	8	45		32.7473	FALSE	FALSE	FALSE	FALSE	FALSE	FALSE	FALSE	32.7473	12.2527	150.128
			86	8	46.6		32.7473	FALSE	FALSE	FALSE	FALSE	FALSE	FALSE	FALSE	32.7473	13.8527	191.897
			87	8	36.9		32.7473	FALSE	FALSE	FALSE	FALSE	FALSE	FALSE	FALSE	32.7473	4.15268	17.2448
			88	8	33.1		32.7473	FALSE	FALSE	FALSE	FALSE	FALSE	FALSE	FALSE	32.7473	0.352682	0.124384
			89	8	25.8		32.7473	FALSE	FALSE	FALSE	FALSE	FALSE	FALSE	FALSE	32.7473	-6.94732	48.2652
			90	8	23.5		32.7473	FALSE	FALSE	FALSE	FALSE	FALSE	FALSE	FALSE	32.7473	-9.24732	85.5129
			91	9	48.6		35.795	FALSE	FALSE	FALSE	FALSE	FALSE	FALSE	FALSE	35.795	12.805	163.968
			92	9	40.3		35.795	FALSE	FALSE	FALSE	FALSE	FALSE	FALSE	FALSE	35.795	4.505	20.295
			93	9	42.3		35.795	FALSE	FALSE	FALSE	FALSE	FALSE	FALSE	FALSE	35.795	6.505	42.315
			94	9	44.5		35.795	FALSE	FALSE	FALSE	FALSE	FALSE	FALSE	FALSE	35.795	8.705	75.777
			95	9	36.9		35.795	FALSE	FALSE	FALSE	FALSE	FALSE	FALSE	FALSE	35.795	1.105	1.22103
			96	9	49.4		35.795	FALSE	FALSE	FALSE	FALSE	FALSE	FALSE	FALSE	35.795	13.605	185.096
			97	10	41.7		38.6791	FALSE	FALSE	FALSE	FALSE	FALSE	FALSE	FALSE	38.6791	3.02086	9.12557
			98	10	49		38.6791	FALSE	FALSE	FALSE	FALSE	FALSE	FALSE	FALSE	38.6791	10.3209	106.52
			99	10	44.9		38.6791	FALSE	FALSE	FALSE	FALSE	FALSE	FALSE	FALSE	38.6791	6.22086	38.699
			100	10	24.8		38.6791	FALSE	FALSE	FALSE	FALSE	FALSE	FALSE	FALSE	38.6791	-13.8791	192.631
			101	11	42		41.4085	FALSE	FALSE	FALSE	FALSE	FALSE	FALSE	FALSE	41.4085	0.59147	0.349837
			102	11	42.5		41.4085	FALSE	FALSE	FALSE	FALSE	FALSE	FALSE	FALSE	41.4085	1.09147	1.19131
			103	11	39.1		41.4085	FALSE	FALSE	FALSE	FALSE	FALSE	FALSE	FALSE	41.4085	-2.30853	5.32931
			104	11	39.3		41.4085	FALSE	FALSE	FALSE	FALSE	FALSE	FALSE	FALSE	41.4085	-2.10853	4.4459
			105	11	35.4		41.4085	FALSE	FALSE	FALSE	FALSE	FALSE	FALSE	FALSE	41.4085	-6.00853	36.1024
			106	12	41.6		43.9915	FALSE	FALSE	FALSE	FALSE	FALSE	FALSE	FALSE	43.9915	-2.39146	5.71907
			107	14	35.3		48.749	FALSE	FALSE	FALSE	FALSE	FALSE	FALSE	FALSE	48.749	-13.449	180.875
			108	21	65.8		61.8147	FALSE	FALSE	FALSE	FALSE	FALSE	FALSE	FALSE	61.8147	3.98527	15.8824
			109	21	70.3		61.8147	FALSE	FALSE	FALSE	FALSE	FALSE	FALSE	FALSE	61.8147	8.48527	71.9998
			110	22	67.2		63.3027	FALSE	FALSE	FALSE	FALSE	FALSE	FALSE	FALSE	63.3027	3.89732	15.1891
			111	23	72.6		64.7108	FALSE	FALSE	FALSE	FALSE	FALSE	FALSE	FALSE	64.7108	7.88921	62.2396
			112	24	64.2		66.0433	FALSE	FALSE	FALSE	FALSE	FALSE	FALSE	FALSE	66.0433	-1.84334	3.39792
			113	24	74.2		66.0433	FALSE	FALSE	FALSE	FALSE	FALSE	FALSE	FALSE	66.0433	8.15666	66.531
			114	25	69.4		67.3044	FALSE	FALSE	FALSE	FALSE	FALSE	FALSE	FALSE	67.3044	2.09561	4.39157
			115	26	65.5		68.4978	FALSE	FALSE	FALSE	FALSE	FALSE	FALSE	FALSE	68.4978	-2.99777	8.98665
			116	26	70		68.4978	FALSE	FALSE	FALSE	FALSE	FALSE	FALSE	FALSE	68.4978	1.50223	2.25668
			117	26	69.4		68.4978	FALSE	FALSE	FALSE	FALSE	FALSE	FALSE	FALSE	68.4978	0.902225	0.814011
			118	27	71.5		69.6271	FALSE	FALSE	FALSE	FALSE	FALSE	FALSE	FALSE	69.6271	1.87288	3.50768
			119	28	68.2		70.6959	FALSE	FALSE	FALSE	FALSE	FALSE	FALSE	FALSE	70.6959	-2.49587	6.22935
			120	28	65		70.6959	FALSE	FALSE	FALSE	FALSE	FALSE	FALSE	FALSE	70.6959	-5.69587	32.4429
			121	28	70.9		70.6959	FALSE	FALSE	FALSE	FALSE	FALSE	FALSE	FALSE	70.6959	0.204133	0.0416703
			122	28	70.8		70.6959	FALSE	FALSE	FALSE	FALSE	FALSE	FALSE	FALSE	70.6959	0.104133	0.0108437
			123	29	74.8		71.7073	FALSE	FALSE	FALSE	FALSE	FALSE	FALSE	FALSE	71.7073	3.09273	9.56501
			124	30	61.3		72.6644	FALSE	FALSE	FALSE	FALSE	FALSE	FALSE	FALSE	72.6644	-11.3644	129.149
			125	30	74		72.6644	FALSE	FALSE	FALSE	FALSE	FALSE	FALSE	FALSE	72.6644	1.33561	1.78385
			126	30	70		72.6644	FALSE	FALSE	FALSE	FALSE	FALSE	FALSE	FALSE	72.6644	-2.66439	7.09899
			127	30	66.2		72.6644	FALSE	FALSE	FALSE	FALSE	FALSE	FALSE	FALSE	72.6644	-6.46439	41.7884
			128	30	66.5		72.6644	FALSE	FALSE	FALSE	FALSE	FALSE	FALSE	FALSE	72.6644	-6.16439	37.9997
			129	30	75.3		72.6644	FALSE	FALSE	FALSE	FALSE	FALSE	FALSE	FALSE	72.6644	2.63561	6.94642
			130	31	68.6		73.5702	FALSE	FALSE	FALSE	FALSE	FALSE	FALSE	FALSE	73.5702	-4.97016	24.7025
			131	31	64.6		73.5702	FALSE	FALSE	FALSE	FALSE	FALSE	FALSE	FALSE	73.5702	-8.97016	80.4638
			132	32	76.8		74.4273	FALSE	FALSE	FALSE	FALSE	FALSE	FALSE	FALSE	74.4273	2.37267	5.62957
			133	32	73.6		74.4273	FALSE	FALSE	FALSE	FALSE	FALSE	FALSE	FALSE	74.4273	-0.827329	0.684474
			134	32	79.2		74.4273	FALSE	FALSE	FALSE	FALSE	FALSE	FALSE	FALSE	74.4273	4.77267	22.7784
			135	32	71.3		74.4273	FALSE	FALSE	FALSE	FALSE	FALSE	FALSE	FALSE	74.4273	-3.12733	9.78019
			136	33	71		75.2385	FALSE	FALSE	FALSE	FALSE	FALSE	FALSE	FALSE	75.2385	-4.2385	17.9649
			137	35	72.6		76.7326	FALSE	FALSE	FALSE	FALSE	FALSE	FALSE	FALSE	76.7326	-4.1326	17.0784
			138	35	84		76.7326	FALSE	FALSE	FALSE	FALSE	FALSE	FALSE	FALSE	76.7326	7.2674	52.8151
			139	35	65		76.7326	FALSE	FALSE	FALSE	FALSE	FALSE	FALSE	FALSE	76.7326	-11.7326	137.654
			140	35	82.8		76.7326	FALSE	FALSE	FALSE	FALSE	FALSE	FALSE	FALSE	76.7326	6.0674	36.8133
			141	41	83.7		80.3421	FALSE	FALSE	FALSE	FALSE	FALSE	FALSE	FALSE	80.3421	3.35787	11.2753
			142	56	87.5		85.5209	FALSE	FALSE	FALSE	FALSE	FALSE	FALSE	FALSE	85.5209	1.9791	3.91685
			143	68	63.3		87.4687	FALSE	FALSE	FALSE	FALSE	FALSE	FALSE	FALSE	87.4687	-24.1687	584.125
			144	69	88		87.5801	FALSE	FALSE	FALSE	FALSE	FALSE	FALSE	FALSE	87.5801	0.41993	0.176341
			145	69	90.5		87.5801	FALSE	FALSE	FALSE	FALSE	FALSE	FALSE	FALSE	87.5801	2.91993	8.52599
			146	70	90.2		87.6855	FALSE	FALSE	FALSE	FALSE	FALSE	FALSE	FALSE	87.6855	2.51452	6.32282
			147	70	86.7		87.6855	FALSE	FALSE	FALSE	FALSE	FALSE	FALSE	FALSE	87.6855	-0.985478	0.971168
			148	70	82.6		87.6855	FALSE	FALSE	FALSE	FALSE	FALSE	FALSE	FALSE	87.6855	-5.08548	25.8621
			149	70	84.8		87.6855	FALSE	FALSE	FALSE	FALSE	FALSE	FALSE	FALSE	87.6855	-2.88548	8.32599
			150	71	92.5		87.7852	FALSE	FALSE	FALSE	FALSE	FALSE	FALSE	FALSE	87.7852	4.71477	22.229
			151	71	80.6		87.7852	FALSE	FALSE	FALSE	FALSE	FALSE	FALSE	FALSE	87.7852	-7.18523	51.6275
			152	72	88.8		87.8796	FALSE	FALSE	FALSE	FALSE	FALSE	FALSE	FALSE	87.8796	0.92037	0.84708
			153	72	76.8		87.8796	FALSE	FALSE	FALSE	FALSE	FALSE	FALSE	FALSE	87.8796	-11.0796	122.758
			154	73	86		87.969	FALSE	FALSE	FALSE	FALSE	FALSE	FALSE	FALSE	87.969	-1.96896	3.87682
			155	74	81.7		88.0535	FALSE	FALSE	FALSE	FALSE	FALSE	FALSE	FALSE	88.0535	-6.35351	40.367
			156	74	88.5		88.0535	FALSE	FALSE	FALSE	FALSE	FALSE	FALSE	FALSE	88.0535	0.446494	0.199357
			157	74	88.8		88.0535	FALSE	FALSE	FALSE	FALSE	FALSE	FALSE	FALSE	88.0535	0.746494	0.557254
			158	74	82.4		88.0535	FALSE	FALSE	FALSE	FALSE	FALSE	FALSE	FALSE	88.0535	-5.65351	31.9621
			159	75	89.3		88.1335	FALSE	FALSE	FALSE	FALSE	FALSE	FALSE	FALSE	88.1335	1.16649	1.3607
			160	75	87.5		88.1335	FALSE	FALSE	FALSE	FALSE	FALSE	FALSE	FALSE	88.1335	-0.63351	0.401335
			161	76	88		88.2092	FALSE	FALSE	FALSE	FALSE	FALSE	FALSE	FALSE	88.2092	-0.209221	0.0437736
			162	76	93.5		88.2092	FALSE	FALSE	FALSE	FALSE	FALSE	FALSE	FALSE	88.2092	5.29078	27.9923
			163	77	84.5		88.2809	FALSE	FALSE	FALSE	FALSE	FALSE	FALSE	FALSE	88.2809	-3.78087	14.295
			164	77	85.6		88.2809	FALSE	FALSE	FALSE	FALSE	FALSE	FALSE	FALSE	88.2809	-2.68087	7.18706
			165	80	96.6		88.4736	FALSE	FALSE	FALSE	FALSE	FALSE	FALSE	FALSE	88.4736	8.12644	66.039
			166	80	94		88.4736	FALSE	FALSE	FALSE	FALSE	FALSE	FALSE	FALSE	88.4736	5.52644	30.5415
			167	80	83.3		88.4736	FALSE	FALSE	FALSE	FALSE	FALSE	FALSE	FALSE	88.4736	-5.17356	26.7658
			168	80	81.8		88.4736	FALSE	FALSE	FALSE	FALSE	FALSE	FALSE	FALSE	88.4736	-6.67356	44.5364
			169	83	93.3		88.6369	FALSE	FALSE	FALSE	FALSE	FALSE	FALSE	FALSE	88.6369	4.66313	21.7448
			170	86	89.2		88.7753	FALSE	FALSE	FALSE	FALSE	FALSE	FALSE	FALSE	88.7753	0.424723	0.18039
			171	88	93		88.8556	FALSE	FALSE	FALSE	FALSE	FALSE	FALSE	FALSE	88.8556	4.14439	17.176
			172	105	98.9		89.2747	FALSE	FALSE	FALSE	FALSE	FALSE	FALSE	FALSE	89.2747	9.62526	92.6456
			173	123	95		89.4445	FALSE	FALSE	FALSE	FALSE	FALSE	FALSE	FALSE	89.4445	5.55547	30.8633
			174	139	92.5		89.5031	FALSE	FALSE	FALSE	FALSE	FALSE	FALSE	FALSE	89.5031	2.99688	8.98127
			175	143	94		89.5113	FALSE	FALSE	FALSE	FALSE	FALSE	FALSE	FALSE	89.5113	4.48869	20.1483
			176	147	95.3		89.5179	FALSE	FALSE	FALSE	FALSE	FALSE	FALSE	FALSE	89.5179	5.78212	33.4329
			177	149	96		89.5207	FALSE	FALSE	FALSE	FALSE	FALSE	FALSE	FALSE	89.5207	6.47934	41.9819
			178	150	97.5		89.5219	FALSE	FALSE	FALSE	FALSE	FALSE	FALSE	FALSE	89.5219	7.97806	63.6495
			179	167	91		89.5357	FALSE	FALSE	FALSE	FALSE	FALSE	FALSE	FALSE	89.5357	1.46435	2.14431
			180	204	81		89.5433	FALSE	FALSE	FALSE	FALSE	FALSE	FALSE	FALSE	89.5433	-8.54334	72.9886
			181	220	97		89.544	FALSE	FALSE	FALSE	FALSE	FALSE	FALSE	FALSE	89.544	7.45599	55.5918
			182				1.24757	FALSE	FALSE	FALSE	FALSE	FALSE	FALSE	FALSE	0	FALSE	FALSE
			183				1.24757	FALSE	FALSE	FALSE	FALSE	FALSE	FALSE	FALSE	0	FALSE	FALSE
			184				1.24757	FALSE	FALSE	FALSE	FALSE	FALSE	FALSE	FALSE	0	FALSE	FALSE
			185				1.24757	FALSE	FALSE	FALSE	FALSE	FALSE	FALSE	FALSE	0	FALSE	FALSE
			186				1.24757	FALSE	FALSE	FALSE	FALSE	FALSE	FALSE	FALSE	0	FALSE	FALSE
			187				1.24757	FALSE	FALSE	FALSE	FALSE	FALSE	FALSE	FALSE	0	FALSE	FALSE
			188				1.24757	FALSE	FALSE	FALSE	FALSE	FALSE	FALSE	FALSE	0	FALSE	FALSE
			189				1.24757	FALSE	FALSE	FALSE	FALSE	FALSE	FALSE	FALSE	0	FALSE	FALSE
			190				1.24757	FALSE	FALSE	FALSE	FALSE	FALSE	FALSE	FALSE	0	FALSE	FALSE
			191				1.24757	FALSE	FALSE	FALSE	FALSE	FALSE	FALSE	FALSE	0	FALSE	FALSE
			192				1.24757	FALSE	FALSE	FALSE	FALSE	FALSE	FALSE	FALSE	0	FALSE	FALSE
			193				1.24757	FALSE	FALSE	FALSE	FALSE	FALSE	FALSE	FALSE	0	FALSE	FALSE
			194				1.24757	FALSE	FALSE	FALSE	FALSE	FALSE	FALSE	FALSE	0	FALSE	FALSE
			195				1.24757	FALSE	FALSE	FALSE	FALSE	FALSE	FALSE	FALSE	0	FALSE	FALSE
			196				1.24757	FALSE	FALSE	FALSE	FALSE	FALSE	FALSE	FALSE	0	FALSE	FALSE
			197				1.24757	FALSE	FALSE	FALSE	FALSE	FALSE	FALSE	FALSE	0	FALSE	FALSE
			198				1.24757	FALSE	FALSE	FALSE	FALSE	FALSE	FALSE	FALSE	0	FALSE	FALSE
			199				1.24757	FALSE	FALSE	FALSE	FALSE	FALSE	FALSE	FALSE	0	FALSE	FALSE
			200				1.24757	FALSE	FALSE	FALSE	FALSE	FALSE	FALSE	FALSE	0	FALSE	FALSE
			201				1.24757	FALSE	FALSE	FALSE	FALSE	FALSE	FALSE	FALSE	0	FALSE	FALSE
			202				1.24757	FALSE	FALSE	FALSE	FALSE	FALSE	FALSE	FALSE	0	FALSE	FALSE
			203				1.24757	FALSE	FALSE	FALSE	FALSE	FALSE	FALSE	FALSE	0	FALSE	FALSE
			204				1.24757	FALSE	FALSE	FALSE	FALSE	FALSE	FALSE	FALSE	0	FALSE	FALSE
			205				1.24757	FALSE	FALSE	FALSE	FALSE	FALSE	FALSE	FALSE	0	FALSE	FALSE
			206				1.24757	FALSE	FALSE	FALSE	FALSE	FALSE	FALSE	FALSE	0	FALSE	FALSE
			207				1.24757	FALSE	FALSE	FALSE	FALSE	FALSE	FALSE	FALSE	0	FALSE	FALSE
			208				1.24757	FALSE	FALSE	FALSE	FALSE	FALSE	FALSE	FALSE	0	FALSE	FALSE
			209				1.24757	FALSE	FALSE	FALSE	FALSE	FALSE	FALSE	FALSE	0	FALSE	FALSE
			210				1.24757	FALSE	FALSE	FALSE	FALSE	FALSE	FALSE	FALSE	0	FALSE	FALSE
			211				1.24757	FALSE	FALSE	FALSE	FALSE	FALSE	FALSE	FALSE	0	FALSE	FALSE
			212				1.24757	FALSE	FALSE	FALSE	FALSE	FALSE	FALSE	FALSE	0	FALSE	FALSE
			213				1.24757	FALSE	FALSE	FALSE	FALSE	FALSE	FALSE	FALSE	0	FALSE	FALSE
			214				1.24757	FALSE	FALSE	FALSE	FALSE	FALSE	FALSE	FALSE	0	FALSE	FALSE
			215				1.24757	FALSE	FALSE	FALSE	FALSE	FALSE	FALSE	FALSE	0	FALSE	FALSE
			216				1.24757	FALSE	FALSE	FALSE	FALSE	FALSE	FALSE	FALSE	0	FALSE	FALSE
			217				1.24757	FALSE	FALSE	FALSE	FALSE	FALSE	FALSE	FALSE	0	FALSE	FALSE
			218				1.24757	FALSE	FALSE	FALSE	FALSE	FALSE	FALSE	FALSE	0	FALSE	FALSE
			219				1.24757	FALSE	FALSE	FALSE	FALSE	FALSE	FALSE	FALSE	0	FALSE	FALSE
			220				1.24757	FALSE	FALSE	FALSE	FALSE	FALSE	FALSE	FALSE	0	FALSE	FALSE
			221				1.24757	FALSE	FALSE	FALSE	FALSE	FALSE	FALSE	FALSE	0	FALSE	FALSE
			222				1.24757	FALSE	FALSE	FALSE	FALSE	FALSE	FALSE	FALSE	0	FALSE	FALSE
			223				1.24757	FALSE	FALSE	FALSE	FALSE	FALSE	FALSE	FALSE	0	FALSE	FALSE
			224				1.24757	FALSE	FALSE	FALSE	FALSE	FALSE	FALSE	FALSE	0	FALSE	FALSE
			225				1.24757	FALSE	FALSE	FALSE	FALSE	FALSE	FALSE	FALSE	0	FALSE	FALSE
			226				1.24757	FALSE	FALSE	FALSE	FALSE	FALSE	FALSE	FALSE	0	FALSE	FALSE
			227				1.24757	FALSE	FALSE	FALSE	FALSE	FALSE	FALSE	FALSE	0	FALSE	FALSE
			228				1.24757	FALSE	FALSE	FALSE	FALSE	FALSE	FALSE	FALSE	0	FALSE	FALSE
			229				1.24757	FALSE	FALSE	FALSE	FALSE	FALSE	FALSE	FALSE	0	FALSE	FALSE
			230				1.24757	FALSE	FALSE	FALSE	FALSE	FALSE	FALSE	FALSE	0	FALSE	FALSE
			231				1.24757	FALSE	FALSE	FALSE	FALSE	FALSE	FALSE	FALSE	0	FALSE	FALSE
			232				1.24757	FALSE	FALSE	FALSE	FALSE	FALSE	FALSE	FALSE	0	FALSE	FALSE
			233				1.24757	FALSE	FALSE	FALSE	FALSE	FALSE	FALSE	FALSE	0	FALSE	FALSE
			234				1.24757	FALSE	FALSE	FALSE	FALSE	FALSE	FALSE	FALSE	0	FALSE	FALSE
			235				1.24757	FALSE	FALSE	FALSE	FALSE	FALSE	FALSE	FALSE	0	FALSE	FALSE
			236				1.24757	FALSE	FALSE	FALSE	FALSE	FALSE	FALSE	FALSE	0	FALSE	FALSE
			237				1.24757	FALSE	FALSE	FALSE	FALSE	FALSE	FALSE	FALSE	0	FALSE	FALSE
			238				1.24757	FALSE	FALSE	FALSE	FALSE	FALSE	FALSE	FALSE	0	FALSE	FALSE
			239				1.24757	FALSE	FALSE	FALSE	FALSE	FALSE	FALSE	FALSE	0	FALSE	FALSE
			240				1.24757	FALSE	FALSE	FALSE	FALSE	FALSE	FALSE	FALSE	0	FALSE	FALSE
			241				1.24757	FALSE	FALSE	FALSE	FALSE	FALSE	FALSE	FALSE	0	FALSE	FALSE
			242				1.24757	FALSE	FALSE	FALSE	FALSE	FALSE	FALSE	FALSE	0	FALSE	FALSE
			243				1.24757	FALSE	FALSE	FALSE	FALSE	FALSE	FALSE	FALSE	0	FALSE	FALSE
			244				1.24757	FALSE	FALSE	FALSE	FALSE	FALSE	FALSE	FALSE	0	FALSE	FALSE
			245				1.24757	FALSE	FALSE	FALSE	FALSE	FALSE	FALSE	FALSE	0	FALSE	FALSE
			246				1.24757	FALSE	FALSE	FALSE	FALSE	FALSE	FALSE	FALSE	0	FALSE	FALSE
			247				1.24757	FALSE	FALSE	FALSE	FALSE	FALSE	FALSE	FALSE	0	FALSE	FALSE
			248				1.24757	FALSE	FALSE	FALSE	FALSE	FALSE	FALSE	FALSE	0	FALSE	FALSE
			249				1.24757	FALSE	FALSE	FALSE	FALSE	FALSE	FALSE	FALSE	0	FALSE	FALSE
			250				1.24757	FALSE	FALSE	FALSE	FALSE	FALSE	FALSE	FALSE	0	FALSE	FALSE
			251				1.24757	FALSE	FALSE	FALSE	FALSE	FALSE	FALSE	FALSE	0	FALSE	FALSE
			252				1.24757	FALSE	FALSE	FALSE	FALSE	FALSE	FALSE	FALSE	0	FALSE	FALSE
			253				1.24757	FALSE	FALSE	FALSE	FALSE	FALSE	FALSE	FALSE	0	FALSE	FALSE
			254				1.24757	FALSE	FALSE	FALSE	FALSE	FALSE	FALSE	FALSE	0	FALSE	FALSE
			255				1.24757	FALSE	FALSE	FALSE	FALSE	FALSE	FALSE	FALSE	0	FALSE	FALSE
			256				1.24757	FALSE	FALSE	FALSE	FALSE	FALSE	FALSE	FALSE	0	FALSE	FALSE
			257				1.24757	FALSE	FALSE	FALSE	FALSE	FALSE	FALSE	FALSE	0	FALSE	FALSE
			258				1.24757	FALSE	FALSE	FALSE	FALSE	FALSE	FALSE	FALSE	0	FALSE	FALSE
			259				1.24757	FALSE	FALSE	FALSE	FALSE	FALSE	FALSE	FALSE	0	FALSE	FALSE
			260				1.24757	FALSE	FALSE	FALSE	FALSE	FALSE	FALSE	FALSE	0	FALSE	FALSE
			261				1.24757	FALSE	FALSE	FALSE	FALSE	FALSE	FALSE	FALSE	0	FALSE	FALSE
			262				1.24757	FALSE	FALSE	FALSE	FALSE	FALSE	FALSE	FALSE	0	FALSE	FALSE
			263				1.24757	FALSE	FALSE	FALSE	FALSE	FALSE	FALSE	FALSE	0	FALSE	FALSE
			264				1.24757	FALSE	FALSE	FALSE	FALSE	FALSE	FALSE	FALSE	0	FALSE	FALSE
			265				1.24757	FALSE	FALSE	FALSE	FALSE	FALSE	FALSE	FALSE	0	FALSE	FALSE
			266				1.24757	FALSE	FALSE	FALSE	FALSE	FALSE	FALSE	FALSE	0	FALSE	FALSE
			267				1.24757	FALSE	FALSE	FALSE	FALSE	FALSE	FALSE	FALSE	0	FALSE	FALSE
			268				1.24757	FALSE	FALSE	FALSE	FALSE	FALSE	FALSE	FALSE	0	FALSE	FALSE
			269				1.24757	FALSE	FALSE	FALSE	FALSE	FALSE	FALSE	FALSE	0	FALSE	FALSE
			270				1.24757	FALSE	FALSE	FALSE	FALSE	FALSE	FALSE	FALSE	0	FALSE	FALSE
			271				1.24757	FALSE	FALSE	FALSE	FALSE	FALSE	FALSE	FALSE	0	FALSE	FALSE
			272				1.24757	FALSE	FALSE	FALSE	FALSE	FALSE	FALSE	FALSE	0	FALSE	FALSE
			273				1.24757	FALSE	FALSE	FALSE	FALSE	FALSE	FALSE	FALSE	0	FALSE	FALSE
			274				1.24757	FALSE	FALSE	FALSE	FALSE	FALSE	FALSE	FALSE	0	FALSE	FALSE
			275				1.24757	FALSE	FALSE	FALSE	FALSE	FALSE	FALSE	FALSE	0	FALSE	FALSE
			276				1.24757	FALSE	FALSE	FALSE	FALSE	FALSE	FALSE	FALSE	0	FALSE	FALSE
			277				1.24757	FALSE	FALSE	FALSE	FALSE	FALSE	FALSE	FALSE	0	FALSE	FALSE
			278				1.24757	FALSE	FALSE	FALSE	FALSE	FALSE	FALSE	FALSE	0	FALSE	FALSE
			279				1.24757	FALSE	FALSE	FALSE	FALSE	FALSE	FALSE	FALSE	0	FALSE	FALSE
			280				1.24757	FALSE	FALSE	FALSE	FALSE	FALSE	FALSE	FALSE	0	FALSE	FALSE
			281				1.24757	FALSE	FALSE	FALSE	FALSE	FALSE	FALSE	FALSE	0	FALSE	FALSE
			282				1.24757	FALSE	FALSE	FALSE	FALSE	FALSE	FALSE	FALSE	0	FALSE	FALSE
			283				1.24757	FALSE	FALSE	FALSE	FALSE	FALSE	FALSE	FALSE	0	FALSE	FALSE
			284				1.24757	FALSE	FALSE	FALSE	FALSE	FALSE	FALSE	FALSE	0	FALSE	FALSE
			285				1.24757	FALSE	FALSE	FALSE	FALSE	FALSE	FALSE	FALSE	0	FALSE	FALSE
			286				1.24757	FALSE	FALSE	FALSE	FALSE	FALSE	FALSE	FALSE	0	FALSE	FALSE
			287				1.24757	FALSE	FALSE	FALSE	FALSE	FALSE	FALSE	FALSE	0	FALSE	FALSE
			288				1.24757	FALSE	FALSE	FALSE	FALSE	FALSE	FALSE	FALSE	0	FALSE	FALSE
			289				1.24757	FALSE	FALSE	FALSE	FALSE	FALSE	FALSE	FALSE	0	FALSE	FALSE
			290				1.24757	FALSE	FALSE	FALSE	FALSE	FALSE	FALSE	FALSE	0	FALSE	FALSE
			291				1.24757	FALSE	FALSE	FALSE	FALSE	FALSE	FALSE	FALSE	0	FALSE	FALSE
			292				1.24757	FALSE	FALSE	FALSE	FALSE	FALSE	FALSE	FALSE	0	FALSE	FALSE
			293				1.24757	FALSE	FALSE	FALSE	FALSE	FALSE	FALSE	FALSE	0	FALSE	FALSE
			294				1.24757	FALSE	FALSE	FALSE	FALSE	FALSE	FALSE	FALSE	0	FALSE	FALSE
			295				1.24757	FALSE	FALSE	FALSE	FALSE	FALSE	FALSE	FALSE	0	FALSE	FALSE
			296				1.24757	FALSE	FALSE	FALSE	FALSE	FALSE	FALSE	FALSE	0	FALSE	FALSE
			297				1.24757	FALSE	FALSE	FALSE	FALSE	FALSE	FALSE	FALSE	0	FALSE	FALSE
			298				1.24757	FALSE	FALSE	FALSE	FALSE	FALSE	FALSE	FALSE	0	FALSE	FALSE
			299				1.24757	FALSE	FALSE	FALSE	FALSE	FALSE	FALSE	FALSE	0	FALSE	FALSE
			300				1.24757	FALSE	FALSE	FALSE	FALSE	FALSE	FALSE	FALSE	0	FALSE	FALSE
			301				1.24757	FALSE	FALSE	FALSE	FALSE	FALSE	FALSE	FALSE	0	FALSE	FALSE
			302				1.24757	FALSE	FALSE	FALSE	FALSE	FALSE	FALSE	FALSE	0	FALSE	FALSE
			303				1.24757	FALSE	FALSE	FALSE	FALSE	FALSE	FALSE	FALSE	0	FALSE	FALSE
			304				1.24757	FALSE	FALSE	FALSE	FALSE	FALSE	FALSE	FALSE	0	FALSE	FALSE
			305				1.24757	FALSE	FALSE	FALSE	FALSE	FALSE	FALSE	FALSE	0	FALSE	FALSE
			306				1.24757	FALSE	FALSE	FALSE	FALSE	FALSE	FALSE	FALSE	0	FALSE	FALSE
			307				1.24757	FALSE	FALSE	FALSE	FALSE	FALSE	FALSE	FALSE	0	FALSE	FALSE
			308				1.24757	FALSE	FALSE	FALSE	FALSE	FALSE	FALSE	FALSE	0	FALSE	FALSE
			309				1.24757	FALSE	FALSE	FALSE	FALSE	FALSE	FALSE	FALSE	0	FALSE	FALSE
			310				1.24757	FALSE	FALSE	FALSE	FALSE	FALSE	FALSE	FALSE	0	FALSE	FALSE
			311				1.24757	FALSE	FALSE	FALSE	FALSE	FALSE	FALSE	FALSE	0	FALSE	FALSE
			312				1.24757	FALSE	FALSE	FALSE	FALSE	FALSE	FALSE	FALSE	0	FALSE	FALSE
			313				1.24757	FALSE	FALSE	FALSE	FALSE	FALSE	FALSE	FALSE	0	FALSE	FALSE
			314				1.24757	FALSE	FALSE	FALSE	FALSE	FALSE	FALSE	FALSE	0	FALSE	FALSE
			315				1.24757	FALSE	FALSE	FALSE	FALSE	FALSE	FALSE	FALSE	0	FALSE	FALSE
			316				1.24757	FALSE	FALSE	FALSE	FALSE	FALSE	FALSE	FALSE	0	FALSE	FALSE
			317				1.24757	FALSE	FALSE	FALSE	FALSE	FALSE	FALSE	FALSE	0	FALSE	FALSE
			318				1.24757	FALSE	FALSE	FALSE	FALSE	FALSE	FALSE	FALSE	0	FALSE	FALSE
			319				1.24757	FALSE	FALSE	FALSE	FALSE	FALSE	FALSE	FALSE	0	FALSE	FALSE
			320				1.24757	FALSE	FALSE	FALSE	FALSE	FALSE	FALSE	FALSE	0	FALSE	FALSE
			321				1.24757	FALSE	FALSE	FALSE	FALSE	FALSE	FALSE	FALSE	0	FALSE	FALSE
			322				1.24757	FALSE	FALSE	FALSE	FALSE	FALSE	FALSE	FALSE	0	FALSE	FALSE
			323				1.24757	FALSE	FALSE	FALSE	FALSE	FALSE	FALSE	FALSE	0	FALSE	FALSE
			324				1.24757	FALSE	FALSE	FALSE	FALSE	FALSE	FALSE	FALSE	0	FALSE	FALSE
			325				1.24757	FALSE	FALSE	FALSE	FALSE	FALSE	FALSE	FALSE	0	FALSE	FALSE
			326				1.24757	FALSE	FALSE	FALSE	FALSE	FALSE	FALSE	FALSE	0	FALSE	FALSE
			327				1.24757	FALSE	FALSE	FALSE	FALSE	FALSE	FALSE	FALSE	0	FALSE	FALSE
			328				1.24757	FALSE	FALSE	FALSE	FALSE	FALSE	FALSE	FALSE	0	FALSE	FALSE
			329				1.24757	FALSE	FALSE	FALSE	FALSE	FALSE	FALSE	FALSE	0	FALSE	FALSE
			330				1.24757	FALSE	FALSE	FALSE	FALSE	FALSE	FALSE	FALSE	0	FALSE	FALSE
			331				1.24757	FALSE	FALSE	FALSE	FALSE	FALSE	FALSE	FALSE	0	FALSE	FALSE
			332				1.24757	FALSE	FALSE	FALSE	FALSE	FALSE	FALSE	FALSE	0	FALSE	FALSE
			333				1.24757	FALSE	FALSE	FALSE	FALSE	FALSE	FALSE	FALSE	0	FALSE	FALSE
			334				1.24757	FALSE	FALSE	FALSE	FALSE	FALSE	FALSE	FALSE	0	FALSE	FALSE
			335				1.24757	FALSE	FALSE	FALSE	FALSE	FALSE	FALSE	FALSE	0	FALSE	FALSE
			336				1.24757	FALSE	FALSE	FALSE	FALSE	FALSE	FALSE	FALSE	0	FALSE	FALSE
			337				1.24757	FALSE	FALSE	FALSE	FALSE	FALSE	FALSE	FALSE	0	FALSE	FALSE
			338				1.24757	FALSE	FALSE	FALSE	FALSE	FALSE	FALSE	FALSE	0	FALSE	FALSE
			339				1.24757	FALSE	FALSE	FALSE	FALSE	FALSE	FALSE	FALSE	0	FALSE	FALSE
			340				1.24757	FALSE	FALSE	FALSE	FALSE	FALSE	FALSE	FALSE	0	FALSE	FALSE
			341				1.24757	FALSE	FALSE	FALSE	FALSE	FALSE	FALSE	FALSE	0	FALSE	FALSE
			342				1.24757	FALSE	FALSE	FALSE	FALSE	FALSE	FALSE	FALSE	0	FALSE	FALSE
			343				1.24757	FALSE	FALSE	FALSE	FALSE	FALSE	FALSE	FALSE	0	FALSE	FALSE
			344				1.24757	FALSE	FALSE	FALSE	FALSE	FALSE	FALSE	FALSE	0	FALSE	FALSE
			345				1.24757	FALSE	FALSE	FALSE	FALSE	FALSE	FALSE	FALSE	0	FALSE	FALSE
			346				1.24757	FALSE	FALSE	FALSE	FALSE	FALSE	FALSE	FALSE	0	FALSE	FALSE
			347				1.24757	FALSE	FALSE	FALSE	FALSE	FALSE	FALSE	FALSE	0	FALSE	FALSE
			348				1.24757	FALSE	FALSE	FALSE	FALSE	FALSE	FALSE	FALSE	0	FALSE	FALSE
			349				1.24757	FALSE	FALSE	FALSE	FALSE	FALSE	FALSE	FALSE	0	FALSE	FALSE
			350				1.24757	FALSE	FALSE	FALSE	FALSE	FALSE	FALSE	FALSE	0	FALSE	FALSE
			351				1.24757	FALSE	FALSE	FALSE	FALSE	FALSE	FALSE	FALSE	0	FALSE	FALSE
			352				1.24757	FALSE	FALSE	FALSE	FALSE	FALSE	FALSE	FALSE	0	FALSE	FALSE
			353				1.24757	FALSE	FALSE	FALSE	FALSE	FALSE	FALSE	FALSE	0	FALSE	FALSE
			354				1.24757	FALSE	FALSE	FALSE	FALSE	FALSE	FALSE	FALSE	0	FALSE	FALSE
			355				1.24757	FALSE	FALSE	FALSE	FALSE	FALSE	FALSE	FALSE	0	FALSE	FALSE
			356				1.24757	FALSE	FALSE	FALSE	FALSE	FALSE	FALSE	FALSE	0	FALSE	FALSE
			357				1.24757	FALSE	FALSE	FALSE	FALSE	FALSE	FALSE	FALSE	0	FALSE	FALSE
			358				1.24757	FALSE	FALSE	FALSE	FALSE	FALSE	FALSE	FALSE	0	FALSE	FALSE
			359				1.24757	FALSE	FALSE	FALSE	FALSE	FALSE	FALSE	FALSE	0	FALSE	FALSE
			360				1.24757	FALSE	FALSE	FALSE	FALSE	FALSE	FALSE	FALSE	0	FALSE	FALSE
			361				1.24757	FALSE	FALSE	FALSE	FALSE	FALSE	FALSE	FALSE	0	FALSE	FALSE
			362				1.24757	FALSE	FALSE	FALSE	FALSE	FALSE	FALSE	FALSE	0	FALSE	FALSE
			363				1.24757	FALSE	FALSE	FALSE	FALSE	FALSE	FALSE	FALSE	0	FALSE	FALSE
			364				1.24757	FALSE	FALSE	FALSE	FALSE	FALSE	FALSE	FALSE	0	FALSE	FALSE
			365				1.24757	FALSE	FALSE	FALSE	FALSE	FALSE	FALSE	FALSE	0	FALSE	FALSE
			366				1.24757	FALSE	FALSE	FALSE	FALSE	FALSE	FALSE	FALSE	0	FALSE	FALSE
			367				1.24757	FALSE	FALSE	FALSE	FALSE	FALSE	FALSE	FALSE	0	FALSE	FALSE
			368				1.24757	FALSE	FALSE	FALSE	FALSE	FALSE	FALSE	FALSE	0	FALSE	FALSE
			369				1.24757	FALSE	FALSE	FALSE	FALSE	FALSE	FALSE	FALSE	0	FALSE	FALSE
			370				1.24757	FALSE	FALSE	FALSE	FALSE	FALSE	FALSE	FALSE	0	FALSE	FALSE
			371				1.24757	FALSE	FALSE	FALSE	FALSE	FALSE	FALSE	FALSE	0	FALSE	FALSE
			372				1.24757	FALSE	FALSE	FALSE	FALSE	FALSE	FALSE	FALSE	0	FALSE	FALSE
			373				1.24757	FALSE	FALSE	FALSE	FALSE	FALSE	FALSE	FALSE	0	FALSE	FALSE
			374				1.24757	FALSE	FALSE	FALSE	FALSE	FALSE	FALSE	FALSE	0	FALSE	FALSE
			375				1.24757	FALSE	FALSE	FALSE	FALSE	FALSE	FALSE	FALSE	0	FALSE	FALSE
			376				1.24757	FALSE	FALSE	FALSE	FALSE	FALSE	FALSE	FALSE	0	FALSE	FALSE
			377				1.24757	FALSE	FALSE	FALSE	FALSE	FALSE	FALSE	FALSE	0	FALSE	FALSE
			378				1.24757	FALSE	FALSE	FALSE	FALSE	FALSE	FALSE	FALSE	0	FALSE	FALSE
			379				1.24757	FALSE	FALSE	FALSE	FALSE	FALSE	FALSE	FALSE	0	FALSE	FALSE
			380				1.24757	FALSE	FALSE	FALSE	FALSE	FALSE	FALSE	FALSE	0	FALSE	FALSE
			381				1.24757	FALSE	FALSE	FALSE	FALSE	FALSE	FALSE	FALSE	0	FALSE	FALSE
			382				1.24757	FALSE	FALSE	FALSE	FALSE	FALSE	FALSE	FALSE	0	FALSE	FALSE
			383				1.24757	FALSE	FALSE	FALSE	FALSE	FALSE	FALSE	FALSE	0	FALSE	FALSE
			384				1.24757	FALSE	FALSE	FALSE	FALSE	FALSE	FALSE	FALSE	0	FALSE	FALSE
			385				1.24757	FALSE	FALSE	FALSE	FALSE	FALSE	FALSE	FALSE	0	FALSE	FALSE
			386				1.24757	FALSE	FALSE	FALSE	FALSE	FALSE	FALSE	FALSE	0	FALSE	FALSE
			387				1.24757	FALSE	FALSE	FALSE	FALSE	FALSE	FALSE	FALSE	0	FALSE	FALSE
			388				1.24757	FALSE	FALSE	FALSE	FALSE	FALSE	FALSE	FALSE	0	FALSE	FALSE
			389				1.24757	FALSE	FALSE	FALSE	FALSE	FALSE	FALSE	FALSE	0	FALSE	FALSE
			390				1.24757	FALSE	FALSE	FALSE	FALSE	FALSE	FALSE	FALSE	0	FALSE	FALSE
			391				1.24757	FALSE	FALSE	FALSE	FALSE	FALSE	FALSE	FALSE	0	FALSE	FALSE
			392				1.24757	FALSE	FALSE	FALSE	FALSE	FALSE	FALSE	FALSE	0	FALSE	FALSE
			393				1.24757	FALSE	FALSE	FALSE	FALSE	FALSE	FALSE	FALSE	0	FALSE	FALSE
			394				1.24757	FALSE	FALSE	FALSE	FALSE	FALSE	FALSE	FALSE	0	FALSE	FALSE
			395				1.24757	FALSE	FALSE	FALSE	FALSE	FALSE	FALSE	FALSE	0	FALSE	FALSE
			396				1.24757	FALSE	FALSE	FALSE	FALSE	FALSE	FALSE	FALSE	0	FALSE	FALSE
			397				1.24757	FALSE	FALSE	FALSE	FALSE	FALSE	FALSE	FALSE	0	FALSE	FALSE
			398				1.24757	FALSE	FALSE	FALSE	FALSE	FALSE	FALSE	FALSE	0	FALSE	FALSE
			399				1.24757	FALSE	FALSE	FALSE	FALSE	FALSE	FALSE	FALSE	0	FALSE	FALSE
			400				1.24757	FALSE	FALSE	FALSE	FALSE	FALSE	FALSE	FALSE	0	FALSE	FALSE
			401				1.24757	FALSE	FALSE	FALSE	FALSE	FALSE	FALSE	FALSE	0	FALSE	FALSE
			402				1.24757	FALSE	FALSE	FALSE	FALSE	FALSE	FALSE	FALSE	0	FALSE	FALSE
			403				1.24757	FALSE	FALSE	FALSE	FALSE	FALSE	FALSE	FALSE	0	FALSE	FALSE
			404				1.24757	FALSE	FALSE	FALSE	FALSE	FALSE	FALSE	FALSE	0	FALSE	FALSE
			405				1.24757	FALSE	FALSE	FALSE	FALSE	FALSE	FALSE	FALSE	0	FALSE	FALSE
			406				1.24757	FALSE	FALSE	FALSE	FALSE	FALSE	FALSE	FALSE	0	FALSE	FALSE
			407				1.24757	FALSE	FALSE	FALSE	FALSE	FALSE	FALSE	FALSE	0	FALSE	FALSE
			408				1.24757	FALSE	FALSE	FALSE	FALSE	FALSE	FALSE	FALSE	0	FALSE	FALSE
			409				1.24757	FALSE	FALSE	FALSE	FALSE	FALSE	FALSE	FALSE	0	FALSE	FALSE
			410				1.24757	FALSE	FALSE	FALSE	FALSE	FALSE	FALSE	FALSE	0	FALSE	FALSE
			411				1.24757	FALSE	FALSE	FALSE	FALSE	FALSE	FALSE	FALSE	0	FALSE	FALSE
			412				1.24757	FALSE	FALSE	FALSE	FALSE	FALSE	FALSE	FALSE	0	FALSE	FALSE
			413				1.24757	FALSE	FALSE	FALSE	FALSE	FALSE	FALSE	FALSE	0	FALSE	FALSE
			414				1.24757	FALSE	FALSE	FALSE	FALSE	FALSE	FALSE	FALSE	0	FALSE	FALSE
			415				1.24757	FALSE	FALSE	FALSE	FALSE	FALSE	FALSE	FALSE	0	FALSE	FALSE
			416				1.24757	FALSE	FALSE	FALSE	FALSE	FALSE	FALSE	FALSE	0	FALSE	FALSE
			417				1.24757	FALSE	FALSE	FALSE	FALSE	FALSE	FALSE	FALSE	0	FALSE	FALSE
			418				1.24757	FALSE	FALSE	FALSE	FALSE	FALSE	FALSE	FALSE	0	FALSE	FALSE
			419				1.24757	FALSE	FALSE	FALSE	FALSE	FALSE	FALSE	FALSE	0	FALSE	FALSE
			420				1.24757	FALSE	FALSE	FALSE	FALSE	FALSE	FALSE	FALSE	0	FALSE	FALSE
			421				1.24757	FALSE	FALSE	FALSE	FALSE	FALSE	FALSE	FALSE	0	FALSE	FALSE
			422				1.24757	FALSE	FALSE	FALSE	FALSE	FALSE	FALSE	FALSE	0	FALSE	FALSE
			423				1.24757	FALSE	FALSE	FALSE	FALSE	FALSE	FALSE	FALSE	0	FALSE	FALSE
			424				1.24757	FALSE	FALSE	FALSE	FALSE	FALSE	FALSE	FALSE	0	FALSE	FALSE
			425				1.24757	FALSE	FALSE	FALSE	FALSE	FALSE	FALSE	FALSE	0	FALSE	FALSE
			426				1.24757	FALSE	FALSE	FALSE	FALSE	FALSE	FALSE	FALSE	0	FALSE	FALSE
			427				1.24757	FALSE	FALSE	FALSE	FALSE	FALSE	FALSE	FALSE	0	FALSE	FALSE
			428				1.24757	FALSE	FALSE	FALSE	FALSE	FALSE	FALSE	FALSE	0	FALSE	FALSE
			429				1.24757	FALSE	FALSE	FALSE	FALSE	FALSE	FALSE	FALSE	0	FALSE	FALSE
			430				1.24757	FALSE	FALSE	FALSE	FALSE	FALSE	FALSE	FALSE	0	FALSE	FALSE
			431				1.24757	FALSE	FALSE	FALSE	FALSE	FALSE	FALSE	FALSE	0	FALSE	FALSE
			432				1.24757	FALSE	FALSE	FALSE	FALSE	FALSE	FALSE	FALSE	0	FALSE	FALSE
			433				1.24757	FALSE	FALSE	FALSE	FALSE	FALSE	FALSE	FALSE	0	FALSE	FALSE
			434				1.24757	FALSE	FALSE	FALSE	FALSE	FALSE	FALSE	FALSE	0	FALSE	FALSE
			435				1.24757	FALSE	FALSE	FALSE	FALSE	FALSE	FALSE	FALSE	0	FALSE	FALSE
			436				1.24757	FALSE	FALSE	FALSE	FALSE	FALSE	FALSE	FALSE	0	FALSE	FALSE
			437				1.24757	FALSE	FALSE	FALSE	FALSE	FALSE	FALSE	FALSE	0	FALSE	FALSE
			438				1.24757	FALSE	FALSE	FALSE	FALSE	FALSE	FALSE	FALSE	0	FALSE	FALSE
			439				1.24757	FALSE	FALSE	FALSE	FALSE	FALSE	FALSE	FALSE	0	FALSE	FALSE
			440				1.24757	FALSE	FALSE	FALSE	FALSE	FALSE	FALSE	FALSE	0	FALSE	FALSE
			441				1.24757	FALSE	FALSE	FALSE	FALSE	FALSE	FALSE	FALSE	0	FALSE	FALSE
			442				1.24757	FALSE	FALSE	FALSE	FALSE	FALSE	FALSE	FALSE	0	FALSE	FALSE
			443				1.24757	FALSE	FALSE	FALSE	FALSE	FALSE	FALSE	FALSE	0	FALSE	FALSE
			444				1.24757	FALSE	FALSE	FALSE	FALSE	FALSE	FALSE	FALSE	0	FALSE	FALSE
			445				1.24757	FALSE	FALSE	FALSE	FALSE	FALSE	FALSE	FALSE	0	FALSE	FALSE
			446				1.24757	FALSE	FALSE	FALSE	FALSE	FALSE	FALSE	FALSE	0	FALSE	FALSE
			447				1.24757	FALSE	FALSE	FALSE	FALSE	FALSE	FALSE	FALSE	0	FALSE	FALSE
			448				1.24757	FALSE	FALSE	FALSE	FALSE	FALSE	FALSE	FALSE	0	FALSE	FALSE
			449				1.24757	FALSE	FALSE	FALSE	FALSE	FALSE	FALSE	FALSE	0	FALSE	FALSE
			450				1.24757	FALSE	FALSE	FALSE	FALSE	FALSE	FALSE	FALSE	0	FALSE	FALSE
			451				1.24757	FALSE	FALSE	FALSE	FALSE	FALSE	FALSE	FALSE	0	FALSE	FALSE
			452				1.24757	FALSE	FALSE	FALSE	FALSE	FALSE	FALSE	FALSE	0	FALSE	FALSE
			453				1.24757	FALSE	FALSE	FALSE	FALSE	FALSE	FALSE	FALSE	0	FALSE	FALSE
			454				1.24757	FALSE	FALSE	FALSE	FALSE	FALSE	FALSE	FALSE	0	FALSE	FALSE
			455				1.24757	FALSE	FALSE	FALSE	FALSE	FALSE	FALSE	FALSE	0	FALSE	FALSE
			456				1.24757	FALSE	FALSE	FALSE	FALSE	FALSE	FALSE	FALSE	0	FALSE	FALSE
			457				1.24757	FALSE	FALSE	FALSE	FALSE	FALSE	FALSE	FALSE	0	FALSE	FALSE
			458				1.24757	FALSE	FALSE	FALSE	FALSE	FALSE	FALSE	FALSE	0	FALSE	FALSE
			459				1.24757	FALSE	FALSE	FALSE	FALSE	FALSE	FALSE	FALSE	0	FALSE	FALSE
			460				1.24757	FALSE	FALSE	FALSE	FALSE	FALSE	FALSE	FALSE	0	FALSE	FALSE
			461				1.24757	FALSE	FALSE	FALSE	FALSE	FALSE	FALSE	FALSE	0	FALSE	FALSE
			462				1.24757	FALSE	FALSE	FALSE	FALSE	FALSE	FALSE	FALSE	0	FALSE	FALSE
			463				1.24757	FALSE	FALSE	FALSE	FALSE	FALSE	FALSE	FALSE	0	FALSE	FALSE
			464				1.24757	FALSE	FALSE	FALSE	FALSE	FALSE	FALSE	FALSE	0	FALSE	FALSE
			465				1.24757	FALSE	FALSE	FALSE	FALSE	FALSE	FALSE	FALSE	0	FALSE	FALSE
			466				1.24757	FALSE	FALSE	FALSE	FALSE	FALSE	FALSE	FALSE	0	FALSE	FALSE
			467				1.24757	FALSE	FALSE	FALSE	FALSE	FALSE	FALSE	FALSE	0	FALSE	FALSE
			468				1.24757	FALSE	FALSE	FALSE	FALSE	FALSE	FALSE	FALSE	0	FALSE	FALSE
			469				1.24757	FALSE	FALSE	FALSE	FALSE	FALSE	FALSE	FALSE	0	FALSE	FALSE
			470				1.24757	FALSE	FALSE	FALSE	FALSE	FALSE	FALSE	FALSE	0	FALSE	FALSE
			471				1.24757	FALSE	FALSE	FALSE	FALSE	FALSE	FALSE	FALSE	0	FALSE	FALSE
			472				1.24757	FALSE	FALSE	FALSE	FALSE	FALSE	FALSE	FALSE	0	FALSE	FALSE
			473				1.24757	FALSE	FALSE	FALSE	FALSE	FALSE	FALSE	FALSE	0	FALSE	FALSE
			474				1.24757	FALSE	FALSE	FALSE	FALSE	FALSE	FALSE	FALSE	0	FALSE	FALSE
			475				1.24757	FALSE	FALSE	FALSE	FALSE	FALSE	FALSE	FALSE	0	FALSE	FALSE
			476				1.24757	FALSE	FALSE	FALSE	FALSE	FALSE	FALSE	FALSE	0	FALSE	FALSE
			477				1.24757	FALSE	FALSE	FALSE	FALSE	FALSE	FALSE	FALSE	0	FALSE	FALSE
			478				1.24757	FALSE	FALSE	FALSE	FALSE	FALSE	FALSE	FALSE	0	FALSE	FALSE
			479				1.24757	FALSE	FALSE	FALSE	FALSE	FALSE	FALSE	FALSE	0	FALSE	FALSE
			480				1.24757	FALSE	FALSE	FALSE	FALSE	FALSE	FALSE	FALSE	0	FALSE	FALSE
			481				1.24757	FALSE	FALSE	FALSE	FALSE	FALSE	FALSE	FALSE	0	FALSE	FALSE
			482				1.24757	FALSE	FALSE	FALSE	FALSE	FALSE	FALSE	FALSE	0	FALSE	FALSE
			483				1.24757	FALSE	FALSE	FALSE	FALSE	FALSE	FALSE	FALSE	0	FALSE	FALSE
			484				1.24757	FALSE	FALSE	FALSE	FALSE	FALSE	FALSE	FALSE	0	FALSE	FALSE
			485				1.24757	FALSE	FALSE	FALSE	FALSE	FALSE	FALSE	FALSE	0	FALSE	FALSE
			486				1.24757	FALSE	FALSE	FALSE	FALSE	FALSE	FALSE	FALSE	0	FALSE	FALSE
			487				1.24757	FALSE	FALSE	FALSE	FALSE	FALSE	FALSE	FALSE	0	FALSE	FALSE
			488				1.24757	FALSE	FALSE	FALSE	FALSE	FALSE	FALSE	FALSE	0	FALSE	FALSE
			489				1.24757	FALSE	FALSE	FALSE	FALSE	FALSE	FALSE	FALSE	0	FALSE	FALSE
			490				1.24757	FALSE	FALSE	FALSE	FALSE	FALSE	FALSE	FALSE	0	FALSE	FALSE
			491				1.24757	FALSE	FALSE	FALSE	FALSE	FALSE	FALSE	FALSE	0	FALSE	FALSE
			492				1.24757	FALSE	FALSE	FALSE	FALSE	FALSE	FALSE	FALSE	0	FALSE	FALSE
			493				1.24757	FALSE	FALSE	FALSE	FALSE	FALSE	FALSE	FALSE	0	FALSE	FALSE
			494				1.24757	FALSE	FALSE	FALSE	FALSE	FALSE	FALSE	FALSE	0	FALSE	FALSE
			495				1.24757	FALSE	FALSE	FALSE	FALSE	FALSE	FALSE	FALSE	0	FALSE	FALSE
			496				1.24757	FALSE	FALSE	FALSE	FALSE	FALSE	FALSE	FALSE	0	FALSE	FALSE
			497				1.24757	FALSE	FALSE	FALSE	FALSE	FALSE	FALSE	FALSE	0	FALSE	FALSE
			498				1.24757	FALSE	FALSE	FALSE	FALSE	FALSE	FALSE	FALSE	0	FALSE	FALSE
			499				1.24757	FALSE	FALSE	FALSE	FALSE	FALSE	FALSE	FALSE	0	FALSE	FALSE
	LAST		500				1.24757	FALSE	FALSE	FALSE	FALSE	FALSE	FALSE	FALSE	0	FALSE	FALSE

## Sheet: SID
Population Dynamics in Benthic Invertebrates - A Virtual Handbook																	password = vhb
Growth function from size-increment data
Iterative Fit by EXCEL-Solver			DATA INPUT						CALCULATION - DO NOT MODIFY ANYTHING HERE!													Hint:
Source:	Artificial									sVBGF	gVBGF	soVBGF	Gomp	Rich	Tanaka	Residuals	Residuals		Tanakas	Tanakas		Find "seed values" of Soo K by a Gulland & Holt plot of dS/dt versus mean Size S.mean [= (S1 + S2)/2]
Data:	Demo sp.			Size 1	time 1	Size 2	time 2		t2-t1	Size 2'	Size 2'	Size 2'	Size 2'	Size 2'	Size 2'	(S-S')	(S2-S2')^2		term G	term E		dS/dt = a + b * S.mean => K = -b; Soo = -a/b
PARAMETERS	Values		No.	mm	y	mm	y		y	mm	mm	mm	mm	mm	mm
INPUT			1	51	1	61.3	2		1	57.8499	FALSE	FALSE	FALSE	FALSE	FALSE	3.45011	11.9032		FALSE	FALSE
1) Growth Function Type			2	52.5	1	61.45	2		1	59.0065	FALSE	FALSE	FALSE	FALSE	FALSE	2.44347	5.97055		FALSE	FALSE
Select one function			3	55.5	1	59.75	2		1	61.3198	FALSE	FALSE	FALSE	FALSE	FALSE	-1.5698	2.46427		FALSE	FALSE
special Von Bertalanffy:	1		4	59	1	66.5	2		1	64.0186	FALSE	FALSE	FALSE	FALSE	FALSE	2.48139	6.15728		FALSE	FALSE
general Von Bertalanffy:	0		5	59	1	59.55	2		1	64.0186	FALSE	FALSE	FALSE	FALSE	FALSE	-4.46861	19.9685		FALSE	FALSE
seasonal Von Bertalanffy:	0		6	59	1	66.5	2		1	64.0186	FALSE	FALSE	FALSE	FALSE	FALSE	2.48139	6.15728		FALSE	FALSE
Gompertz:	0		7	60	1	64.05	2		1	64.7897	FALSE	FALSE	FALSE	FALSE	FALSE	-0.739704	0.547161		FALSE	FALSE
Single Logistic:	-		8	61	1	65.5	2		1	65.5608	FALSE	FALSE	FALSE	FALSE	FALSE	-0.0607935	0.00369585		FALSE	FALSE
Richards:	0		9	61.5	1	64.8	2		1	65.9463	FALSE	FALSE	FALSE	FALSE	FALSE	-1.14634	1.31409		FALSE	FALSE
Tanaka:	0		10	62	1	70.1	2		1	66.3319	FALSE	FALSE	FALSE	FALSE	FALSE	3.76812	14.1987		FALSE	FALSE
			11	62	1	65.4	2		1	66.3319	FALSE	FALSE	FALSE	FALSE	FALSE	-0.931883	0.868407		FALSE	FALSE
Enter units			12	62	1	67	2		1	66.3319	FALSE	FALSE	FALSE	FALSE	FALSE	0.668117	0.44638		FALSE	FALSE
Units of Age:	y		13	63.5	1	68.35	2		1	67.4885	FALSE	FALSE	FALSE	FALSE	FALSE	0.861482	0.742151		FALSE	FALSE
Units of Size:	mm		14	63.5	1	67.5	2		1	67.4885	FALSE	FALSE	FALSE	FALSE	FALSE	0.0114819	0.000131833		FALSE	FALSE
			15	64	1	68.1	2		1	67.8741	FALSE	FALSE	FALSE	FALSE	FALSE	0.225937	0.0510475		FALSE	FALSE
2) Parameters - Initial Settings			16	64	1	68.8	2		1	67.8741	FALSE	FALSE	FALSE	FALSE	FALSE	0.925937	0.857359		FALSE	FALSE
	Iterate		17	64	1	65.6	2		1	67.8741	FALSE	FALSE	FALSE	FALSE	FALSE	-2.27406	5.17136		FALSE	FALSE
Soo:	80.9239		18	64	1	68.4	2		1	67.8741	FALSE	FALSE	FALSE	FALSE	FALSE	0.525937	0.27661		FALSE	FALSE
K:	0.25995		19	64.5	1	65.45	2		1	68.2596	FALSE	FALSE	FALSE	FALSE	FALSE	-2.80961	7.8939		FALSE	FALSE
Parameter not used	0		20	65	1	67	2		1	68.6452	FALSE	FALSE	FALSE	FALSE	FALSE	-1.64515	2.70653		FALSE	FALSE
Parameter not used	0		21	65	1	67.8	2		1	68.6452	FALSE	FALSE	FALSE	FALSE	FALSE	-0.845153	0.714284		FALSE	FALSE
Parameter not used	0		22	65.5	1	68.5	2		1	69.0307	FALSE	FALSE	FALSE	FALSE	FALSE	-0.530698	0.28164		FALSE	FALSE
			23	66	1	68.7	2		1	69.4162	FALSE	FALSE	FALSE	FALSE	FALSE	-0.716243	0.513004		FALSE	FALSE
			24	66	1	69.7	2		1	69.4162	FALSE	FALSE	FALSE	FALSE	FALSE	0.283757	0.0805181		FALSE	FALSE
RESULTS			25	66	1	67.6	2		1	69.4162	FALSE	FALSE	FALSE	FALSE	FALSE	-1.81624	3.29874		FALSE	FALSE
1) Goodness of Fit			26	66	1	68.8	2		1	69.4162	FALSE	FALSE	FALSE	FALSE	FALSE	-0.616243	0.379755		FALSE	FALSE
	Target Cell		27	66	1	70.15	2		1	69.4162	FALSE	FALSE	FALSE	FALSE	FALSE	0.733757	0.5384		FALSE	FALSE
Sum of (S-S')^2 =	145.696		28	66.5	1	69.1	2		1	69.8018	FALSE	FALSE	FALSE	FALSE	FALSE	-0.701788	0.492506		FALSE	FALSE
R^2 =	0.868635		29	66.5	1	67.9	2		1	69.8018	FALSE	FALSE	FALSE	FALSE	FALSE	-1.90179	3.6168		FALSE	FALSE
Number of data pairs =	53		30	66.5	1	69.8	2		1	69.8018	FALSE	FALSE	FALSE	FALSE	FALSE	-0.00178775	3.19606e-06		FALSE	FALSE
			31	67	1	70.05	2		1	70.1873	FALSE	FALSE	FALSE	FALSE	FALSE	-0.137333	0.0188603		FALSE	FALSE
2) Parameters - Best Fit			32	67.5	1	71.75	2		1	70.5729	FALSE	FALSE	FALSE	FALSE	FALSE	1.17712	1.38562		FALSE	FALSE
Soo:	80.9239		33	67.5	1	72.3	2		1	70.5729	FALSE	FALSE	FALSE	FALSE	FALSE	1.72712	2.98295		FALSE	FALSE
K:	0.25995		34	67.5	1	67.5	2		1	70.5729	FALSE	FALSE	FALSE	FALSE	FALSE	-3.07288	9.44258		FALSE	FALSE
Parameter not used	0		35	68	1	70	2		1	70.9584	FALSE	FALSE	FALSE	FALSE	FALSE	-0.958423	0.918574		FALSE	FALSE
Parameter not used	0		36	68.5	1	70.3	2		1	71.344	FALSE	FALSE	FALSE	FALSE	FALSE	-1.04397	1.08987		FALSE	FALSE
Parameter not used	0		37	69	1	71.3	2		1	71.7295	FALSE	FALSE	FALSE	FALSE	FALSE	-0.429512	0.184481		FALSE	FALSE
			38	69	1	72.8	2		1	71.7295	FALSE	FALSE	FALSE	FALSE	FALSE	1.07049	1.14594		FALSE	FALSE
			39	69	1	71.05	2		1	71.7295	FALSE	FALSE	FALSE	FALSE	FALSE	-0.679512	0.461737		FALSE	FALSE
			40	70	1	70.7	2		1	72.5006	FALSE	FALSE	FALSE	FALSE	FALSE	-1.8006	3.24217		FALSE	FALSE
			41	70	1	71.7	2		1	72.5006	FALSE	FALSE	FALSE	FALSE	FALSE	-0.800602	0.640964		FALSE	FALSE
			42	70.5	1	71.8	2		1	72.8861	FALSE	FALSE	FALSE	FALSE	FALSE	-1.08615	1.17972		FALSE	FALSE
			43	71	1	72.9	2		1	73.2717	FALSE	FALSE	FALSE	FALSE	FALSE	-0.371692	0.138155		FALSE	FALSE
			44	71	1	75	2		1	73.2717	FALSE	FALSE	FALSE	FALSE	FALSE	1.72831	2.98705		FALSE	FALSE
			45	71	1	71.5	2		1	73.2717	FALSE	FALSE	FALSE	FALSE	FALSE	-1.77169	3.13889		FALSE	FALSE
			46	72	1	74.2	2		1	74.0428	FALSE	FALSE	FALSE	FALSE	FALSE	0.157218	0.0247175		FALSE	FALSE
			47	72.5	1	75	2		1	74.4283	FALSE	FALSE	FALSE	FALSE	FALSE	0.571673	0.32681		FALSE	FALSE
			48	73	1	76.9	2		1	74.8139	FALSE	FALSE	FALSE	FALSE	FALSE	2.08613	4.35193		FALSE	FALSE
			49	75	1	78.8	2		1	76.3561	FALSE	FALSE	FALSE	FALSE	FALSE	2.44395	5.97288		FALSE	FALSE
			50	75	1	76.8	2		1	76.3561	FALSE	FALSE	FALSE	FALSE	FALSE	0.443948	0.19709		FALSE	FALSE
			51	75.5	1	77.9	2		1	76.7416	FALSE	FALSE	FALSE	FALSE	FALSE	1.1584	1.3419		FALSE	FALSE
			52	76	1	79.5	2		1	77.1271	FALSE	FALSE	FALSE	FALSE	FALSE	2.37286	5.63046		FALSE	FALSE
			53	78	1	79.8	2		1	78.6693	FALSE	FALSE	FALSE	FALSE	FALSE	1.13068	1.27843		FALSE	FALSE
			54						0	0	FALSE	FALSE	FALSE	FALSE	FALSE	FALSE	FALSE		FALSE	FALSE
			55						0	0	FALSE	FALSE	FALSE	FALSE	FALSE	FALSE	FALSE		FALSE	FALSE
			56						0	0	FALSE	FALSE	FALSE	FALSE	FALSE	FALSE	FALSE		FALSE	FALSE
			57						0	0	FALSE	FALSE	FALSE	FALSE	FALSE	FALSE	FALSE		FALSE	FALSE
			58						0	0	FALSE	FALSE	FALSE	FALSE	FALSE	FALSE	FALSE		FALSE	FALSE
			59						0	0	FALSE	FALSE	FALSE	FALSE	FALSE	FALSE	FALSE		FALSE	FALSE
			60						0	0	FALSE	FALSE	FALSE	FALSE	FALSE	FALSE	FALSE		FALSE	FALSE
			61						0	0	FALSE	FALSE	FALSE	FALSE	FALSE	FALSE	FALSE		FALSE	FALSE
			62						0	0	FALSE	FALSE	FALSE	FALSE	FALSE	FALSE	FALSE		FALSE	FALSE
			63						0	0	FALSE	FALSE	FALSE	FALSE	FALSE	FALSE	FALSE		FALSE	FALSE
			64						0	0	FALSE	FALSE	FALSE	FALSE	FALSE	FALSE	FALSE		FALSE	FALSE
			65						0	0	FALSE	FALSE	FALSE	FALSE	FALSE	FALSE	FALSE		FALSE	FALSE
			66						0	0	FALSE	FALSE	FALSE	FALSE	FALSE	FALSE	FALSE		FALSE	FALSE
			67						0	0	FALSE	FALSE	FALSE	FALSE	FALSE	FALSE	FALSE		FALSE	FALSE
			68						0	0	FALSE	FALSE	FALSE	FALSE	FALSE	FALSE	FALSE		FALSE	FALSE
			69						0	0	FALSE	FALSE	FALSE	FALSE	FALSE	FALSE	FALSE		FALSE	FALSE
			70						0	0	FALSE	FALSE	FALSE	FALSE	FALSE	FALSE	FALSE		FALSE	FALSE
			71						0	0	FALSE	FALSE	FALSE	FALSE	FALSE	FALSE	FALSE		FALSE	FALSE
			72						0	0	FALSE	FALSE	FALSE	FALSE	FALSE	FALSE	FALSE		FALSE	FALSE
			73						0	0	FALSE	FALSE	FALSE	FALSE	FALSE	FALSE	FALSE		FALSE	FALSE
			74						0	0	FALSE	FALSE	FALSE	FALSE	FALSE	FALSE	FALSE		FALSE	FALSE
			75						0	0	FALSE	FALSE	FALSE	FALSE	FALSE	FALSE	FALSE		FALSE	FALSE
			76						0	0	FALSE	FALSE	FALSE	FALSE	FALSE	FALSE	FALSE		FALSE	FALSE
			77						0	0	FALSE	FALSE	FALSE	FALSE	FALSE	FALSE	FALSE		FALSE	FALSE
			78						0	0	FALSE	FALSE	FALSE	FALSE	FALSE	FALSE	FALSE		FALSE	FALSE
			79						0	0	FALSE	FALSE	FALSE	FALSE	FALSE	FALSE	FALSE		FALSE	FALSE
			80						0	0	FALSE	FALSE	FALSE	FALSE	FALSE	FALSE	FALSE		FALSE	FALSE
			81						0	0	FALSE	FALSE	FALSE	FALSE	FALSE	FALSE	FALSE		FALSE	FALSE
			82						0	0	FALSE	FALSE	FALSE	FALSE	FALSE	FALSE	FALSE		FALSE	FALSE
			83						0	0	FALSE	FALSE	FALSE	FALSE	FALSE	FALSE	FALSE		FALSE	FALSE
			84						0	0	FALSE	FALSE	FALSE	FALSE	FALSE	FALSE	FALSE		FALSE	FALSE
			85						0	0	FALSE	FALSE	FALSE	FALSE	FALSE	FALSE	FALSE		FALSE	FALSE
			86						0	0	FALSE	FALSE	FALSE	FALSE	FALSE	FALSE	FALSE		FALSE	FALSE
			87						0	0	FALSE	FALSE	FALSE	FALSE	FALSE	FALSE	FALSE		FALSE	FALSE
			88						0	0	FALSE	FALSE	FALSE	FALSE	FALSE	FALSE	FALSE		FALSE	FALSE
			89						0	0	FALSE	FALSE	FALSE	FALSE	FALSE	FALSE	FALSE		FALSE	FALSE
			90						0	0	FALSE	FALSE	FALSE	FALSE	FALSE	FALSE	FALSE		FALSE	FALSE
			91						0	0	FALSE	FALSE	FALSE	FALSE	FALSE	FALSE	FALSE		FALSE	FALSE
			92						0	0	FALSE	FALSE	FALSE	FALSE	FALSE	FALSE	FALSE		FALSE	FALSE
			93						0	0	FALSE	FALSE	FALSE	FALSE	FALSE	FALSE	FALSE		FALSE	FALSE
			94						0	0	FALSE	FALSE	FALSE	FALSE	FALSE	FALSE	FALSE		FALSE	FALSE
			95						0	0	FALSE	FALSE	FALSE	FALSE	FALSE	FALSE	FALSE		FALSE	FALSE
			96						0	0	FALSE	FALSE	FALSE	FALSE	FALSE	FALSE	FALSE		FALSE	FALSE
			97						0	0	FALSE	FALSE	FALSE	FALSE	FALSE	FALSE	FALSE		FALSE	FALSE
			98						0	0	FALSE	FALSE	FALSE	FALSE	FALSE	FALSE	FALSE		FALSE	FALSE
			99						0	0	FALSE	FALSE	FALSE	FALSE	FALSE	FALSE	FALSE		FALSE	FALSE
			100						0	0	FALSE	FALSE	FALSE	FALSE	FALSE	FALSE	FALSE		FALSE	FALSE
			101						0	0	FALSE	FALSE	FALSE	FALSE	FALSE	FALSE	FALSE		FALSE	FALSE
			102						0	0	FALSE	FALSE	FALSE	FALSE	FALSE	FALSE	FALSE		FALSE	FALSE
			103						0	0	FALSE	FALSE	FALSE	FALSE	FALSE	FALSE	FALSE		FALSE	FALSE
			104						0	0	FALSE	FALSE	FALSE	FALSE	FALSE	FALSE	FALSE		FALSE	FALSE
			105						0	0	FALSE	FALSE	FALSE	FALSE	FALSE	FALSE	FALSE		FALSE	FALSE
			106						0	0	FALSE	FALSE	FALSE	FALSE	FALSE	FALSE	FALSE		FALSE	FALSE
			107						0	0	FALSE	FALSE	FALSE	FALSE	FALSE	FALSE	FALSE		FALSE	FALSE
			108						0	0	FALSE	FALSE	FALSE	FALSE	FALSE	FALSE	FALSE		FALSE	FALSE
			109						0	0	FALSE	FALSE	FALSE	FALSE	FALSE	FALSE	FALSE		FALSE	FALSE
			110						0	0	FALSE	FALSE	FALSE	FALSE	FALSE	FALSE	FALSE		FALSE	FALSE
			111						0	0	FALSE	FALSE	FALSE	FALSE	FALSE	FALSE	FALSE		FALSE	FALSE
			112						0	0	FALSE	FALSE	FALSE	FALSE	FALSE	FALSE	FALSE		FALSE	FALSE
			113						0	0	FALSE	FALSE	FALSE	FALSE	FALSE	FALSE	FALSE		FALSE	FALSE
			114						0	0	FALSE	FALSE	FALSE	FALSE	FALSE	FALSE	FALSE		FALSE	FALSE
			115						0	0	FALSE	FALSE	FALSE	FALSE	FALSE	FALSE	FALSE		FALSE	FALSE
			116						0	0	FALSE	FALSE	FALSE	FALSE	FALSE	FALSE	FALSE		FALSE	FALSE
			117						0	0	FALSE	FALSE	FALSE	FALSE	FALSE	FALSE	FALSE		FALSE	FALSE
			118						0	0	FALSE	FALSE	FALSE	FALSE	FALSE	FALSE	FALSE		FALSE	FALSE
			119						0	0	FALSE	FALSE	FALSE	FALSE	FALSE	FALSE	FALSE		FALSE	FALSE
			120						0	0	FALSE	FALSE	FALSE	FALSE	FALSE	FALSE	FALSE		FALSE	FALSE
			121						0	0	FALSE	FALSE	FALSE	FALSE	FALSE	FALSE	FALSE		FALSE	FALSE
			122						0	0	FALSE	FALSE	FALSE	FALSE	FALSE	FALSE	FALSE		FALSE	FALSE
			123						0	0	FALSE	FALSE	FALSE	FALSE	FALSE	FALSE	FALSE		FALSE	FALSE
			124						0	0	FALSE	FALSE	FALSE	FALSE	FALSE	FALSE	FALSE		FALSE	FALSE
			125						0	0	FALSE	FALSE	FALSE	FALSE	FALSE	FALSE	FALSE		FALSE	FALSE
			126						0	0	FALSE	FALSE	FALSE	FALSE	FALSE	FALSE	FALSE		FALSE	FALSE
			127						0	0	FALSE	FALSE	FALSE	FALSE	FALSE	FALSE	FALSE		FALSE	FALSE
			128						0	0	FALSE	FALSE	FALSE	FALSE	FALSE	FALSE	FALSE		FALSE	FALSE
			129						0	0	FALSE	FALSE	FALSE	FALSE	FALSE	FALSE	FALSE		FALSE	FALSE
			130						0	0	FALSE	FALSE	FALSE	FALSE	FALSE	FALSE	FALSE		FALSE	FALSE
			131						0	0	FALSE	FALSE	FALSE	FALSE	FALSE	FALSE	FALSE		FALSE	FALSE
			132						0	0	FALSE	FALSE	FALSE	FALSE	FALSE	FALSE	FALSE		FALSE	FALSE
			133						0	0	FALSE	FALSE	FALSE	FALSE	FALSE	FALSE	FALSE		FALSE	FALSE
			134						0	0	FALSE	FALSE	FALSE	FALSE	FALSE	FALSE	FALSE		FALSE	FALSE
			135						0	0	FALSE	FALSE	FALSE	FALSE	FALSE	FALSE	FALSE		FALSE	FALSE
			136						0	0	FALSE	FALSE	FALSE	FALSE	FALSE	FALSE	FALSE		FALSE	FALSE
			137						0	0	FALSE	FALSE	FALSE	FALSE	FALSE	FALSE	FALSE		FALSE	FALSE
			138						0	0	FALSE	FALSE	FALSE	FALSE	FALSE	FALSE	FALSE		FALSE	FALSE
			139						0	0	FALSE	FALSE	FALSE	FALSE	FALSE	FALSE	FALSE		FALSE	FALSE
			140						0	0	FALSE	FALSE	FALSE	FALSE	FALSE	FALSE	FALSE		FALSE	FALSE
			141						0	0	FALSE	FALSE	FALSE	FALSE	FALSE	FALSE	FALSE		FALSE	FALSE
			142						0	0	FALSE	FALSE	FALSE	FALSE	FALSE	FALSE	FALSE		FALSE	FALSE
			143						0	0	FALSE	FALSE	FALSE	FALSE	FALSE	FALSE	FALSE		FALSE	FALSE
			144						0	0	FALSE	FALSE	FALSE	FALSE	FALSE	FALSE	FALSE		FALSE	FALSE
			145						0	0	FALSE	FALSE	FALSE	FALSE	FALSE	FALSE	FALSE		FALSE	FALSE
			146						0	0	FALSE	FALSE	FALSE	FALSE	FALSE	FALSE	FALSE		FALSE	FALSE
			147						0	0	FALSE	FALSE	FALSE	FALSE	FALSE	FALSE	FALSE		FALSE	FALSE
			148						0	0	FALSE	FALSE	FALSE	FALSE	FALSE	FALSE	FALSE		FALSE	FALSE
			149						0	0	FALSE	FALSE	FALSE	FALSE	FALSE	FALSE	FALSE		FALSE	FALSE
			150						0	0	FALSE	FALSE	FALSE	FALSE	FALSE	FALSE	FALSE		FALSE	FALSE
			151						0	0	FALSE	FALSE	FALSE	FALSE	FALSE	FALSE	FALSE		FALSE	FALSE
			152						0	0	FALSE	FALSE	FALSE	FALSE	FALSE	FALSE	FALSE		FALSE	FALSE
			153						0	0	FALSE	FALSE	FALSE	FALSE	FALSE	FALSE	FALSE		FALSE	FALSE
			154						0	0	FALSE	FALSE	FALSE	FALSE	FALSE	FALSE	FALSE		FALSE	FALSE
			155						0	0	FALSE	FALSE	FALSE	FALSE	FALSE	FALSE	FALSE		FALSE	FALSE
			156						0	0	FALSE	FALSE	FALSE	FALSE	FALSE	FALSE	FALSE		FALSE	FALSE
			157						0	0	FALSE	FALSE	FALSE	FALSE	FALSE	FALSE	FALSE		FALSE	FALSE
			158						0	0	FALSE	FALSE	FALSE	FALSE	FALSE	FALSE	FALSE		FALSE	FALSE
			159						0	0	FALSE	FALSE	FALSE	FALSE	FALSE	FALSE	FALSE		FALSE	FALSE
			160						0	0	FALSE	FALSE	FALSE	FALSE	FALSE	FALSE	FALSE		FALSE	FALSE
			161						0	0	FALSE	FALSE	FALSE	FALSE	FALSE	FALSE	FALSE		FALSE	FALSE
			162						0	0	FALSE	FALSE	FALSE	FALSE	FALSE	FALSE	FALSE		FALSE	FALSE
			163						0	0	FALSE	FALSE	FALSE	FALSE	FALSE	FALSE	FALSE		FALSE	FALSE
			164						0	0	FALSE	FALSE	FALSE	FALSE	FALSE	FALSE	FALSE		FALSE	FALSE
			165						0	0	FALSE	FALSE	FALSE	FALSE	FALSE	FALSE	FALSE		FALSE	FALSE
			166						0	0	FALSE	FALSE	FALSE	FALSE	FALSE	FALSE	FALSE		FALSE	FALSE
			167						0	0	FALSE	FALSE	FALSE	FALSE	FALSE	FALSE	FALSE		FALSE	FALSE
			168						0	0	FALSE	FALSE	FALSE	FALSE	FALSE	FALSE	FALSE		FALSE	FALSE
			169						0	0	FALSE	FALSE	FALSE	FALSE	FALSE	FALSE	FALSE		FALSE	FALSE
			170						0	0	FALSE	FALSE	FALSE	FALSE	FALSE	FALSE	FALSE		FALSE	FALSE
			171						0	0	FALSE	FALSE	FALSE	FALSE	FALSE	FALSE	FALSE		FALSE	FALSE
			172						0	0	FALSE	FALSE	FALSE	FALSE	FALSE	FALSE	FALSE		FALSE	FALSE
			173						0	0	FALSE	FALSE	FALSE	FALSE	FALSE	FALSE	FALSE		FALSE	FALSE
			174						0	0	FALSE	FALSE	FALSE	FALSE	FALSE	FALSE	FALSE		FALSE	FALSE
			175						0	0	FALSE	FALSE	FALSE	FALSE	FALSE	FALSE	FALSE		FALSE	FALSE
			176						0	0	FALSE	FALSE	FALSE	FALSE	FALSE	FALSE	FALSE		FALSE	FALSE
			177						0	0	FALSE	FALSE	FALSE	FALSE	FALSE	FALSE	FALSE		FALSE	FALSE
			178						0	0	FALSE	FALSE	FALSE	FALSE	FALSE	FALSE	FALSE		FALSE	FALSE
			179						0	0	FALSE	FALSE	FALSE	FALSE	FALSE	FALSE	FALSE		FALSE	FALSE
			180						0	0	FALSE	FALSE	FALSE	FALSE	FALSE	FALSE	FALSE		FALSE	FALSE
			181						0	0	FALSE	FALSE	FALSE	FALSE	FALSE	FALSE	FALSE		FALSE	FALSE
			182						0	0	FALSE	FALSE	FALSE	FALSE	FALSE	FALSE	FALSE		FALSE	FALSE
			183						0	0	FALSE	FALSE	FALSE	FALSE	FALSE	FALSE	FALSE		FALSE	FALSE
			184						0	0	FALSE	FALSE	FALSE	FALSE	FALSE	FALSE	FALSE		FALSE	FALSE
			185						0	0	FALSE	FALSE	FALSE	FALSE	FALSE	FALSE	FALSE		FALSE	FALSE
			186						0	0	FALSE	FALSE	FALSE	FALSE	FALSE	FALSE	FALSE		FALSE	FALSE
			187						0	0	FALSE	FALSE	FALSE	FALSE	FALSE	FALSE	FALSE		FALSE	FALSE
			188						0	0	FALSE	FALSE	FALSE	FALSE	FALSE	FALSE	FALSE		FALSE	FALSE
			189						0	0	FALSE	FALSE	FALSE	FALSE	FALSE	FALSE	FALSE		FALSE	FALSE
			190						0	0	FALSE	FALSE	FALSE	FALSE	FALSE	FALSE	FALSE		FALSE	FALSE
			191						0	0	FALSE	FALSE	FALSE	FALSE	FALSE	FALSE	FALSE		FALSE	FALSE
			192						0	0	FALSE	FALSE	FALSE	FALSE	FALSE	FALSE	FALSE		FALSE	FALSE
			193						0	0	FALSE	FALSE	FALSE	FALSE	FALSE	FALSE	FALSE		FALSE	FALSE
			194						0	0	FALSE	FALSE	FALSE	FALSE	FALSE	FALSE	FALSE		FALSE	FALSE
			195						0	0	FALSE	FALSE	FALSE	FALSE	FALSE	FALSE	FALSE		FALSE	FALSE
			196						0	0	FALSE	FALSE	FALSE	FALSE	FALSE	FALSE	FALSE		FALSE	FALSE
			197						0	0	FALSE	FALSE	FALSE	FALSE	FALSE	FALSE	FALSE		FALSE	FALSE
			198						0	0	FALSE	FALSE	FALSE	FALSE	FALSE	FALSE	FALSE		FALSE	FALSE
			199						0	0	FALSE	FALSE	FALSE	FALSE	FALSE	FALSE	FALSE		FALSE	FALSE
			200						0	0	FALSE	FALSE	FALSE	FALSE	FALSE	FALSE	FALSE		FALSE	FALSE
			201						0	0	FALSE	FALSE	FALSE	FALSE	FALSE	FALSE	FALSE		FALSE	FALSE
			202						0	0	FALSE	FALSE	FALSE	FALSE	FALSE	FALSE	FALSE		FALSE	FALSE
			203						0	0	FALSE	FALSE	FALSE	FALSE	FALSE	FALSE	FALSE		FALSE	FALSE
			204						0	0	FALSE	FALSE	FALSE	FALSE	FALSE	FALSE	FALSE		FALSE	FALSE
			205						0	0	FALSE	FALSE	FALSE	FALSE	FALSE	FALSE	FALSE		FALSE	FALSE
			206						0	0	FALSE	FALSE	FALSE	FALSE	FALSE	FALSE	FALSE		FALSE	FALSE
			207						0	0	FALSE	FALSE	FALSE	FALSE	FALSE	FALSE	FALSE		FALSE	FALSE
			208						0	0	FALSE	FALSE	FALSE	FALSE	FALSE	FALSE	FALSE		FALSE	FALSE
			209						0	0	FALSE	FALSE	FALSE	FALSE	FALSE	FALSE	FALSE		FALSE	FALSE
			210						0	0	FALSE	FALSE	FALSE	FALSE	FALSE	FALSE	FALSE		FALSE	FALSE
			211						0	0	FALSE	FALSE	FALSE	FALSE	FALSE	FALSE	FALSE		FALSE	FALSE
			212						0	0	FALSE	FALSE	FALSE	FALSE	FALSE	FALSE	FALSE		FALSE	FALSE
			213						0	0	FALSE	FALSE	FALSE	FALSE	FALSE	FALSE	FALSE		FALSE	FALSE
			214						0	0	FALSE	FALSE	FALSE	FALSE	FALSE	FALSE	FALSE		FALSE	FALSE
			215						0	0	FALSE	FALSE	FALSE	FALSE	FALSE	FALSE	FALSE		FALSE	FALSE
			216						0	0	FALSE	FALSE	FALSE	FALSE	FALSE	FALSE	FALSE		FALSE	FALSE
			217						0	0	FALSE	FALSE	FALSE	FALSE	FALSE	FALSE	FALSE		FALSE	FALSE
			218						0	0	FALSE	FALSE	FALSE	FALSE	FALSE	FALSE	FALSE		FALSE	FALSE
			219						0	0	FALSE	FALSE	FALSE	FALSE	FALSE	FALSE	FALSE		FALSE	FALSE
			220						0	0	FALSE	FALSE	FALSE	FALSE	FALSE	FALSE	FALSE		FALSE	FALSE
			221						0	0	FALSE	FALSE	FALSE	FALSE	FALSE	FALSE	FALSE		FALSE	FALSE
			222						0	0	FALSE	FALSE	FALSE	FALSE	FALSE	FALSE	FALSE		FALSE	FALSE
			223						0	0	FALSE	FALSE	FALSE	FALSE	FALSE	FALSE	FALSE		FALSE	FALSE
			224						0	0	FALSE	FALSE	FALSE	FALSE	FALSE	FALSE	FALSE		FALSE	FALSE
			225						0	0	FALSE	FALSE	FALSE	FALSE	FALSE	FALSE	FALSE		FALSE	FALSE
			226						0	0	FALSE	FALSE	FALSE	FALSE	FALSE	FALSE	FALSE		FALSE	FALSE
			227						0	0	FALSE	FALSE	FALSE	FALSE	FALSE	FALSE	FALSE		FALSE	FALSE
			228						0	0	FALSE	FALSE	FALSE	FALSE	FALSE	FALSE	FALSE		FALSE	FALSE
			229						0	0	FALSE	FALSE	FALSE	FALSE	FALSE	FALSE	FALSE		FALSE	FALSE
			230						0	0	FALSE	FALSE	FALSE	FALSE	FALSE	FALSE	FALSE		FALSE	FALSE
			231						0	0	FALSE	FALSE	FALSE	FALSE	FALSE	FALSE	FALSE		FALSE	FALSE
			232						0	0	FALSE	FALSE	FALSE	FALSE	FALSE	FALSE	FALSE		FALSE	FALSE
			233						0	0	FALSE	FALSE	FALSE	FALSE	FALSE	FALSE	FALSE		FALSE	FALSE
			234						0	0	FALSE	FALSE	FALSE	FALSE	FALSE	FALSE	FALSE		FALSE	FALSE
			235						0	0	FALSE	FALSE	FALSE	FALSE	FALSE	FALSE	FALSE		FALSE	FALSE
			236						0	0	FALSE	FALSE	FALSE	FALSE	FALSE	FALSE	FALSE		FALSE	FALSE
			237						0	0	FALSE	FALSE	FALSE	FALSE	FALSE	FALSE	FALSE		FALSE	FALSE
			238						0	0	FALSE	FALSE	FALSE	FALSE	FALSE	FALSE	FALSE		FALSE	FALSE
			239						0	0	FALSE	FALSE	FALSE	FALSE	FALSE	FALSE	FALSE		FALSE	FALSE
			240						0	0	FALSE	FALSE	FALSE	FALSE	FALSE	FALSE	FALSE		FALSE	FALSE
			241						0	0	FALSE	FALSE	FALSE	FALSE	FALSE	FALSE	FALSE		FALSE	FALSE
			242						0	0	FALSE	FALSE	FALSE	FALSE	FALSE	FALSE	FALSE		FALSE	FALSE
			243						0	0	FALSE	FALSE	FALSE	FALSE	FALSE	FALSE	FALSE		FALSE	FALSE
			244						0	0	FALSE	FALSE	FALSE	FALSE	FALSE	FALSE	FALSE		FALSE	FALSE
			245						0	0	FALSE	FALSE	FALSE	FALSE	FALSE	FALSE	FALSE		FALSE	FALSE
			246						0	0	FALSE	FALSE	FALSE	FALSE	FALSE	FALSE	FALSE		FALSE	FALSE
			247						0	0	FALSE	FALSE	FALSE	FALSE	FALSE	FALSE	FALSE		FALSE	FALSE
			248						0	0	FALSE	FALSE	FALSE	FALSE	FALSE	FALSE	FALSE		FALSE	FALSE
			249						0	0	FALSE	FALSE	FALSE	FALSE	FALSE	FALSE	FALSE		FALSE	FALSE
			250						0	0	FALSE	FALSE	FALSE	FALSE	FALSE	FALSE	FALSE		FALSE	FALSE
			251						0	0	FALSE	FALSE	FALSE	FALSE	FALSE	FALSE	FALSE		FALSE	FALSE
			252						0	0	FALSE	FALSE	FALSE	FALSE	FALSE	FALSE	FALSE		FALSE	FALSE
			253						0	0	FALSE	FALSE	FALSE	FALSE	FALSE	FALSE	FALSE		FALSE	FALSE
			254						0	0	FALSE	FALSE	FALSE	FALSE	FALSE	FALSE	FALSE		FALSE	FALSE
			255						0	0	FALSE	FALSE	FALSE	FALSE	FALSE	FALSE	FALSE		FALSE	FALSE
			256						0	0	FALSE	FALSE	FALSE	FALSE	FALSE	FALSE	FALSE		FALSE	FALSE
			257						0	0	FALSE	FALSE	FALSE	FALSE	FALSE	FALSE	FALSE		FALSE	FALSE
			258						0	0	FALSE	FALSE	FALSE	FALSE	FALSE	FALSE	FALSE		FALSE	FALSE
			259						0	0	FALSE	FALSE	FALSE	FALSE	FALSE	FALSE	FALSE		FALSE	FALSE
			260						0	0	FALSE	FALSE	FALSE	FALSE	FALSE	FALSE	FALSE		FALSE	FALSE
			261						0	0	FALSE	FALSE	FALSE	FALSE	FALSE	FALSE	FALSE		FALSE	FALSE
			262						0	0	FALSE	FALSE	FALSE	FALSE	FALSE	FALSE	FALSE		FALSE	FALSE
			263						0	0	FALSE	FALSE	FALSE	FALSE	FALSE	FALSE	FALSE		FALSE	FALSE
			264						0	0	FALSE	FALSE	FALSE	FALSE	FALSE	FALSE	FALSE		FALSE	FALSE
			265						0	0	FALSE	FALSE	FALSE	FALSE	FALSE	FALSE	FALSE		FALSE	FALSE
			266						0	0	FALSE	FALSE	FALSE	FALSE	FALSE	FALSE	FALSE		FALSE	FALSE
			267						0	0	FALSE	FALSE	FALSE	FALSE	FALSE	FALSE	FALSE		FALSE	FALSE
			268						0	0	FALSE	FALSE	FALSE	FALSE	FALSE	FALSE	FALSE		FALSE	FALSE
			269						0	0	FALSE	FALSE	FALSE	FALSE	FALSE	FALSE	FALSE		FALSE	FALSE
			270						0	0	FALSE	FALSE	FALSE	FALSE	FALSE	FALSE	FALSE		FALSE	FALSE
			271						0	0	FALSE	FALSE	FALSE	FALSE	FALSE	FALSE	FALSE		FALSE	FALSE
			272						0	0	FALSE	FALSE	FALSE	FALSE	FALSE	FALSE	FALSE		FALSE	FALSE
			273						0	0	FALSE	FALSE	FALSE	FALSE	FALSE	FALSE	FALSE		FALSE	FALSE
			274						0	0	FALSE	FALSE	FALSE	FALSE	FALSE	FALSE	FALSE		FALSE	FALSE
			275						0	0	FALSE	FALSE	FALSE	FALSE	FALSE	FALSE	FALSE		FALSE	FALSE
			276						0	0	FALSE	FALSE	FALSE	FALSE	FALSE	FALSE	FALSE		FALSE	FALSE
			277						0	0	FALSE	FALSE	FALSE	FALSE	FALSE	FALSE	FALSE		FALSE	FALSE
			278						0	0	FALSE	FALSE	FALSE	FALSE	FALSE	FALSE	FALSE		FALSE	FALSE
			279						0	0	FALSE	FALSE	FALSE	FALSE	FALSE	FALSE	FALSE		FALSE	FALSE
			280						0	0	FALSE	FALSE	FALSE	FALSE	FALSE	FALSE	FALSE		FALSE	FALSE
			281						0	0	FALSE	FALSE	FALSE	FALSE	FALSE	FALSE	FALSE		FALSE	FALSE
			282						0	0	FALSE	FALSE	FALSE	FALSE	FALSE	FALSE	FALSE		FALSE	FALSE
			283						0	0	FALSE	FALSE	FALSE	FALSE	FALSE	FALSE	FALSE		FALSE	FALSE
			284						0	0	FALSE	FALSE	FALSE	FALSE	FALSE	FALSE	FALSE		FALSE	FALSE
			285						0	0	FALSE	FALSE	FALSE	FALSE	FALSE	FALSE	FALSE		FALSE	FALSE
			286						0	0	FALSE	FALSE	FALSE	FALSE	FALSE	FALSE	FALSE		FALSE	FALSE
			287						0	0	FALSE	FALSE	FALSE	FALSE	FALSE	FALSE	FALSE		FALSE	FALSE
			288						0	0	FALSE	FALSE	FALSE	FALSE	FALSE	FALSE	FALSE		FALSE	FALSE
			289						0	0	FALSE	FALSE	FALSE	FALSE	FALSE	FALSE	FALSE		FALSE	FALSE
			290						0	0	FALSE	FALSE	FALSE	FALSE	FALSE	FALSE	FALSE		FALSE	FALSE
			291						0	0	FALSE	FALSE	FALSE	FALSE	FALSE	FALSE	FALSE		FALSE	FALSE
			292						0	0	FALSE	FALSE	FALSE	FALSE	FALSE	FALSE	FALSE		FALSE	FALSE
			293						0	0	FALSE	FALSE	FALSE	FALSE	FALSE	FALSE	FALSE		FALSE	FALSE
			294						0	0	FALSE	FALSE	FALSE	FALSE	FALSE	FALSE	FALSE		FALSE	FALSE
			295						0	0	FALSE	FALSE	FALSE	FALSE	FALSE	FALSE	FALSE		FALSE	FALSE
			296						0	0	FALSE	FALSE	FALSE	FALSE	FALSE	FALSE	FALSE		FALSE	FALSE
			297						0	0	FALSE	FALSE	FALSE	FALSE	FALSE	FALSE	FALSE		FALSE	FALSE
			298						0	0	FALSE	FALSE	FALSE	FALSE	FALSE	FALSE	FALSE		FALSE	FALSE
			299						0	0	FALSE	FALSE	FALSE	FALSE	FALSE	FALSE	FALSE		FALSE	FALSE
			300						0	0	FALSE	FALSE	FALSE	FALSE	FALSE	FALSE	FALSE		FALSE	FALSE
			301						0	0	FALSE	FALSE	FALSE	FALSE	FALSE	FALSE	FALSE		FALSE	FALSE
			302						0	0	FALSE	FALSE	FALSE	FALSE	FALSE	FALSE	FALSE		FALSE	FALSE
			303						0	0	FALSE	FALSE	FALSE	FALSE	FALSE	FALSE	FALSE		FALSE	FALSE
			304						0	0	FALSE	FALSE	FALSE	FALSE	FALSE	FALSE	FALSE		FALSE	FALSE
			305						0	0	FALSE	FALSE	FALSE	FALSE	FALSE	FALSE	FALSE		FALSE	FALSE
			306						0	0	FALSE	FALSE	FALSE	FALSE	FALSE	FALSE	FALSE		FALSE	FALSE
			307						0	0	FALSE	FALSE	FALSE	FALSE	FALSE	FALSE	FALSE		FALSE	FALSE
			308						0	0	FALSE	FALSE	FALSE	FALSE	FALSE	FALSE	FALSE		FALSE	FALSE
			309						0	0	FALSE	FALSE	FALSE	FALSE	FALSE	FALSE	FALSE		FALSE	FALSE
			310						0	0	FALSE	FALSE	FALSE	FALSE	FALSE	FALSE	FALSE		FALSE	FALSE
			311						0	0	FALSE	FALSE	FALSE	FALSE	FALSE	FALSE	FALSE		FALSE	FALSE
			312						0	0	FALSE	FALSE	FALSE	FALSE	FALSE	FALSE	FALSE		FALSE	FALSE
			313						0	0	FALSE	FALSE	FALSE	FALSE	FALSE	FALSE	FALSE		FALSE	FALSE
			314						0	0	FALSE	FALSE	FALSE	FALSE	FALSE	FALSE	FALSE		FALSE	FALSE
			315						0	0	FALSE	FALSE	FALSE	FALSE	FALSE	FALSE	FALSE		FALSE	FALSE
			316						0	0	FALSE	FALSE	FALSE	FALSE	FALSE	FALSE	FALSE		FALSE	FALSE
			317						0	0	FALSE	FALSE	FALSE	FALSE	FALSE	FALSE	FALSE		FALSE	FALSE
			318						0	0	FALSE	FALSE	FALSE	FALSE	FALSE	FALSE	FALSE		FALSE	FALSE
			319						0	0	FALSE	FALSE	FALSE	FALSE	FALSE	FALSE	FALSE		FALSE	FALSE
			320						0	0	FALSE	FALSE	FALSE	FALSE	FALSE	FALSE	FALSE		FALSE	FALSE
			321						0	0	FALSE	FALSE	FALSE	FALSE	FALSE	FALSE	FALSE		FALSE	FALSE
			322						0	0	FALSE	FALSE	FALSE	FALSE	FALSE	FALSE	FALSE		FALSE	FALSE
			323						0	0	FALSE	FALSE	FALSE	FALSE	FALSE	FALSE	FALSE		FALSE	FALSE
			324						0	0	FALSE	FALSE	FALSE	FALSE	FALSE	FALSE	FALSE		FALSE	FALSE
			325						0	0	FALSE	FALSE	FALSE	FALSE	FALSE	FALSE	FALSE		FALSE	FALSE
			326						0	0	FALSE	FALSE	FALSE	FALSE	FALSE	FALSE	FALSE		FALSE	FALSE
			327						0	0	FALSE	FALSE	FALSE	FALSE	FALSE	FALSE	FALSE		FALSE	FALSE
			328						0	0	FALSE	FALSE	FALSE	FALSE	FALSE	FALSE	FALSE		FALSE	FALSE
			329						0	0	FALSE	FALSE	FALSE	FALSE	FALSE	FALSE	FALSE		FALSE	FALSE
			330						0	0	FALSE	FALSE	FALSE	FALSE	FALSE	FALSE	FALSE		FALSE	FALSE
			331						0	0	FALSE	FALSE	FALSE	FALSE	FALSE	FALSE	FALSE		FALSE	FALSE
			332						0	0	FALSE	FALSE	FALSE	FALSE	FALSE	FALSE	FALSE		FALSE	FALSE
			333						0	0	FALSE	FALSE	FALSE	FALSE	FALSE	FALSE	FALSE		FALSE	FALSE
			334						0	0	FALSE	FALSE	FALSE	FALSE	FALSE	FALSE	FALSE		FALSE	FALSE
			335						0	0	FALSE	FALSE	FALSE	FALSE	FALSE	FALSE	FALSE		FALSE	FALSE
			336						0	0	FALSE	FALSE	FALSE	FALSE	FALSE	FALSE	FALSE		FALSE	FALSE
			337						0	0	FALSE	FALSE	FALSE	FALSE	FALSE	FALSE	FALSE		FALSE	FALSE
			338						0	0	FALSE	FALSE	FALSE	FALSE	FALSE	FALSE	FALSE		FALSE	FALSE
			339						0	0	FALSE	FALSE	FALSE	FALSE	FALSE	FALSE	FALSE		FALSE	FALSE
			340						0	0	FALSE	FALSE	FALSE	FALSE	FALSE	FALSE	FALSE		FALSE	FALSE
			341						0	0	FALSE	FALSE	FALSE	FALSE	FALSE	FALSE	FALSE		FALSE	FALSE
			342						0	0	FALSE	FALSE	FALSE	FALSE	FALSE	FALSE	FALSE		FALSE	FALSE
			343						0	0	FALSE	FALSE	FALSE	FALSE	FALSE	FALSE	FALSE		FALSE	FALSE
			344						0	0	FALSE	FALSE	FALSE	FALSE	FALSE	FALSE	FALSE		FALSE	FALSE
			345						0	0	FALSE	FALSE	FALSE	FALSE	FALSE	FALSE	FALSE		FALSE	FALSE
			346						0	0	FALSE	FALSE	FALSE	FALSE	FALSE	FALSE	FALSE		FALSE	FALSE
			347						0	0	FALSE	FALSE	FALSE	FALSE	FALSE	FALSE	FALSE		FALSE	FALSE
			348						0	0	FALSE	FALSE	FALSE	FALSE	FALSE	FALSE	FALSE		FALSE	FALSE
			349						0	0	FALSE	FALSE	FALSE	FALSE	FALSE	FALSE	FALSE		FALSE	FALSE
			350						0	0	FALSE	FALSE	FALSE	FALSE	FALSE	FALSE	FALSE		FALSE	FALSE
			351						0	0	FALSE	FALSE	FALSE	FALSE	FALSE	FALSE	FALSE		FALSE	FALSE
			352						0	0	FALSE	FALSE	FALSE	FALSE	FALSE	FALSE	FALSE		FALSE	FALSE
			353						0	0	FALSE	FALSE	FALSE	FALSE	FALSE	FALSE	FALSE		FALSE	FALSE
			354						0	0	FALSE	FALSE	FALSE	FALSE	FALSE	FALSE	FALSE		FALSE	FALSE
			355						0	0	FALSE	FALSE	FALSE	FALSE	FALSE	FALSE	FALSE		FALSE	FALSE
			356						0	0	FALSE	FALSE	FALSE	FALSE	FALSE	FALSE	FALSE		FALSE	FALSE
			357						0	0	FALSE	FALSE	FALSE	FALSE	FALSE	FALSE	FALSE		FALSE	FALSE
			358						0	0	FALSE	FALSE	FALSE	FALSE	FALSE	FALSE	FALSE		FALSE	FALSE
			359						0	0	FALSE	FALSE	FALSE	FALSE	FALSE	FALSE	FALSE		FALSE	FALSE
			360						0	0	FALSE	FALSE	FALSE	FALSE	FALSE	FALSE	FALSE		FALSE	FALSE
			361						0	0	FALSE	FALSE	FALSE	FALSE	FALSE	FALSE	FALSE		FALSE	FALSE
			362						0	0	FALSE	FALSE	FALSE	FALSE	FALSE	FALSE	FALSE		FALSE	FALSE
			363						0	0	FALSE	FALSE	FALSE	FALSE	FALSE	FALSE	FALSE		FALSE	FALSE
			364						0	0	FALSE	FALSE	FALSE	FALSE	FALSE	FALSE	FALSE		FALSE	FALSE
			365						0	0	FALSE	FALSE	FALSE	FALSE	FALSE	FALSE	FALSE		FALSE	FALSE
			366						0	0	FALSE	FALSE	FALSE	FALSE	FALSE	FALSE	FALSE		FALSE	FALSE
			367						0	0	FALSE	FALSE	FALSE	FALSE	FALSE	FALSE	FALSE		FALSE	FALSE
			368						0	0	FALSE	FALSE	FALSE	FALSE	FALSE	FALSE	FALSE		FALSE	FALSE
			369						0	0	FALSE	FALSE	FALSE	FALSE	FALSE	FALSE	FALSE		FALSE	FALSE
			370						0	0	FALSE	FALSE	FALSE	FALSE	FALSE	FALSE	FALSE		FALSE	FALSE
			371						0	0	FALSE	FALSE	FALSE	FALSE	FALSE	FALSE	FALSE		FALSE	FALSE
			372						0	0	FALSE	FALSE	FALSE	FALSE	FALSE	FALSE	FALSE		FALSE	FALSE
			373						0	0	FALSE	FALSE	FALSE	FALSE	FALSE	FALSE	FALSE		FALSE	FALSE
			374						0	0	FALSE	FALSE	FALSE	FALSE	FALSE	FALSE	FALSE		FALSE	FALSE
			375						0	0	FALSE	FALSE	FALSE	FALSE	FALSE	FALSE	FALSE		FALSE	FALSE
			376						0	0	FALSE	FALSE	FALSE	FALSE	FALSE	FALSE	FALSE		FALSE	FALSE
			377						0	0	FALSE	FALSE	FALSE	FALSE	FALSE	FALSE	FALSE		FALSE	FALSE
			378						0	0	FALSE	FALSE	FALSE	FALSE	FALSE	FALSE	FALSE		FALSE	FALSE
			379						0	0	FALSE	FALSE	FALSE	FALSE	FALSE	FALSE	FALSE		FALSE	FALSE
			380						0	0	FALSE	FALSE	FALSE	FALSE	FALSE	FALSE	FALSE		FALSE	FALSE
			381						0	0	FALSE	FALSE	FALSE	FALSE	FALSE	FALSE	FALSE		FALSE	FALSE
			382						0	0	FALSE	FALSE	FALSE	FALSE	FALSE	FALSE	FALSE		FALSE	FALSE
			383						0	0	FALSE	FALSE	FALSE	FALSE	FALSE	FALSE	FALSE		FALSE	FALSE
			384						0	0	FALSE	FALSE	FALSE	FALSE	FALSE	FALSE	FALSE		FALSE	FALSE
			385						0	0	FALSE	FALSE	FALSE	FALSE	FALSE	FALSE	FALSE		FALSE	FALSE
			386						0	0	FALSE	FALSE	FALSE	FALSE	FALSE	FALSE	FALSE		FALSE	FALSE
			387						0	0	FALSE	FALSE	FALSE	FALSE	FALSE	FALSE	FALSE		FALSE	FALSE
			388						0	0	FALSE	FALSE	FALSE	FALSE	FALSE	FALSE	FALSE		FALSE	FALSE
			389						0	0	FALSE	FALSE	FALSE	FALSE	FALSE	FALSE	FALSE		FALSE	FALSE
			390						0	0	FALSE	FALSE	FALSE	FALSE	FALSE	FALSE	FALSE		FALSE	FALSE
			391						0	0	FALSE	FALSE	FALSE	FALSE	FALSE	FALSE	FALSE		FALSE	FALSE
			392						0	0	FALSE	FALSE	FALSE	FALSE	FALSE	FALSE	FALSE		FALSE	FALSE
			393						0	0	FALSE	FALSE	FALSE	FALSE	FALSE	FALSE	FALSE		FALSE	FALSE
			394						0	0	FALSE	FALSE	FALSE	FALSE	FALSE	FALSE	FALSE		FALSE	FALSE
			395						0	0	FALSE	FALSE	FALSE	FALSE	FALSE	FALSE	FALSE		FALSE	FALSE
			396						0	0	FALSE	FALSE	FALSE	FALSE	FALSE	FALSE	FALSE		FALSE	FALSE
			397						0	0	FALSE	FALSE	FALSE	FALSE	FALSE	FALSE	FALSE		FALSE	FALSE
			398						0	0	FALSE	FALSE	FALSE	FALSE	FALSE	FALSE	FALSE		FALSE	FALSE
			399						0	0	FALSE	FALSE	FALSE	FALSE	FALSE	FALSE	FALSE		FALSE	FALSE
			400						0	0	FALSE	FALSE	FALSE	FALSE	FALSE	FALSE	FALSE		FALSE	FALSE
			401						0	0	FALSE	FALSE	FALSE	FALSE	FALSE	FALSE	FALSE		FALSE	FALSE
			402						0	0	FALSE	FALSE	FALSE	FALSE	FALSE	FALSE	FALSE		FALSE	FALSE
			403						0	0	FALSE	FALSE	FALSE	FALSE	FALSE	FALSE	FALSE		FALSE	FALSE
			404						0	0	FALSE	FALSE	FALSE	FALSE	FALSE	FALSE	FALSE		FALSE	FALSE
			405						0	0	FALSE	FALSE	FALSE	FALSE	FALSE	FALSE	FALSE		FALSE	FALSE
			406						0	0	FALSE	FALSE	FALSE	FALSE	FALSE	FALSE	FALSE		FALSE	FALSE
			407						0	0	FALSE	FALSE	FALSE	FALSE	FALSE	FALSE	FALSE		FALSE	FALSE
			408						0	0	FALSE	FALSE	FALSE	FALSE	FALSE	FALSE	FALSE		FALSE	FALSE
			409						0	0	FALSE	FALSE	FALSE	FALSE	FALSE	FALSE	FALSE		FALSE	FALSE
			410						0	0	FALSE	FALSE	FALSE	FALSE	FALSE	FALSE	FALSE		FALSE	FALSE
			411						0	0	FALSE	FALSE	FALSE	FALSE	FALSE	FALSE	FALSE		FALSE	FALSE
			412						0	0	FALSE	FALSE	FALSE	FALSE	FALSE	FALSE	FALSE		FALSE	FALSE
			413						0	0	FALSE	FALSE	FALSE	FALSE	FALSE	FALSE	FALSE		FALSE	FALSE
			414						0	0	FALSE	FALSE	FALSE	FALSE	FALSE	FALSE	FALSE		FALSE	FALSE
			415						0	0	FALSE	FALSE	FALSE	FALSE	FALSE	FALSE	FALSE		FALSE	FALSE
			416						0	0	FALSE	FALSE	FALSE	FALSE	FALSE	FALSE	FALSE		FALSE	FALSE
			417						0	0	FALSE	FALSE	FALSE	FALSE	FALSE	FALSE	FALSE		FALSE	FALSE
			418						0	0	FALSE	FALSE	FALSE	FALSE	FALSE	FALSE	FALSE		FALSE	FALSE
			419						0	0	FALSE	FALSE	FALSE	FALSE	FALSE	FALSE	FALSE		FALSE	FALSE
			420						0	0	FALSE	FALSE	FALSE	FALSE	FALSE	FALSE	FALSE		FALSE	FALSE
			421						0	0	FALSE	FALSE	FALSE	FALSE	FALSE	FALSE	FALSE		FALSE	FALSE
			422						0	0	FALSE	FALSE	FALSE	FALSE	FALSE	FALSE	FALSE		FALSE	FALSE
			423						0	0	FALSE	FALSE	FALSE	FALSE	FALSE	FALSE	FALSE		FALSE	FALSE
			424						0	0	FALSE	FALSE	FALSE	FALSE	FALSE	FALSE	FALSE		FALSE	FALSE
			425						0	0	FALSE	FALSE	FALSE	FALSE	FALSE	FALSE	FALSE		FALSE	FALSE
			426						0	0	FALSE	FALSE	FALSE	FALSE	FALSE	FALSE	FALSE		FALSE	FALSE
			427						0	0	FALSE	FALSE	FALSE	FALSE	FALSE	FALSE	FALSE		FALSE	FALSE
			428						0	0	FALSE	FALSE	FALSE	FALSE	FALSE	FALSE	FALSE		FALSE	FALSE
			429						0	0	FALSE	FALSE	FALSE	FALSE	FALSE	FALSE	FALSE		FALSE	FALSE
			430						0	0	FALSE	FALSE	FALSE	FALSE	FALSE	FALSE	FALSE		FALSE	FALSE
			431						0	0	FALSE	FALSE	FALSE	FALSE	FALSE	FALSE	FALSE		FALSE	FALSE
			432						0	0	FALSE	FALSE	FALSE	FALSE	FALSE	FALSE	FALSE		FALSE	FALSE
			433						0	0	FALSE	FALSE	FALSE	FALSE	FALSE	FALSE	FALSE		FALSE	FALSE
			434						0	0	FALSE	FALSE	FALSE	FALSE	FALSE	FALSE	FALSE		FALSE	FALSE
			435						0	0	FALSE	FALSE	FALSE	FALSE	FALSE	FALSE	FALSE		FALSE	FALSE
			436						0	0	FALSE	FALSE	FALSE	FALSE	FALSE	FALSE	FALSE		FALSE	FALSE
			437						0	0	FALSE	FALSE	FALSE	FALSE	FALSE	FALSE	FALSE		FALSE	FALSE
			438						0	0	FALSE	FALSE	FALSE	FALSE	FALSE	FALSE	FALSE		FALSE	FALSE
			439						0	0	FALSE	FALSE	FALSE	FALSE	FALSE	FALSE	FALSE		FALSE	FALSE
			440						0	0	FALSE	FALSE	FALSE	FALSE	FALSE	FALSE	FALSE		FALSE	FALSE
			441						0	0	FALSE	FALSE	FALSE	FALSE	FALSE	FALSE	FALSE		FALSE	FALSE
			442						0	0	FALSE	FALSE	FALSE	FALSE	FALSE	FALSE	FALSE		FALSE	FALSE
			443						0	0	FALSE	FALSE	FALSE	FALSE	FALSE	FALSE	FALSE		FALSE	FALSE
			444						0	0	FALSE	FALSE	FALSE	FALSE	FALSE	FALSE	FALSE		FALSE	FALSE
			445						0	0	FALSE	FALSE	FALSE	FALSE	FALSE	FALSE	FALSE		FALSE	FALSE
			446						0	0	FALSE	FALSE	FALSE	FALSE	FALSE	FALSE	FALSE		FALSE	FALSE
			447						0	0	FALSE	FALSE	FALSE	FALSE	FALSE	FALSE	FALSE		FALSE	FALSE
			448						0	0	FALSE	FALSE	FALSE	FALSE	FALSE	FALSE	FALSE		FALSE	FALSE
			449						0	0	FALSE	FALSE	FALSE	FALSE	FALSE	FALSE	FALSE		FALSE	FALSE
			450						0	0	FALSE	FALSE	FALSE	FALSE	FALSE	FALSE	FALSE		FALSE	FALSE
			451						0	0	FALSE	FALSE	FALSE	FALSE	FALSE	FALSE	FALSE		FALSE	FALSE
			452						0	0	FALSE	FALSE	FALSE	FALSE	FALSE	FALSE	FALSE		FALSE	FALSE
			453						0	0	FALSE	FALSE	FALSE	FALSE	FALSE	FALSE	FALSE		FALSE	FALSE
			454						0	0	FALSE	FALSE	FALSE	FALSE	FALSE	FALSE	FALSE		FALSE	FALSE
			455						0	0	FALSE	FALSE	FALSE	FALSE	FALSE	FALSE	FALSE		FALSE	FALSE
			456						0	0	FALSE	FALSE	FALSE	FALSE	FALSE	FALSE	FALSE		FALSE	FALSE
			457						0	0	FALSE	FALSE	FALSE	FALSE	FALSE	FALSE	FALSE		FALSE	FALSE
			458						0	0	FALSE	FALSE	FALSE	FALSE	FALSE	FALSE	FALSE		FALSE	FALSE
			459						0	0	FALSE	FALSE	FALSE	FALSE	FALSE	FALSE	FALSE		FALSE	FALSE
			460						0	0	FALSE	FALSE	FALSE	FALSE	FALSE	FALSE	FALSE		FALSE	FALSE
			461						0	0	FALSE	FALSE	FALSE	FALSE	FALSE	FALSE	FALSE		FALSE	FALSE
			462						0	0	FALSE	FALSE	FALSE	FALSE	FALSE	FALSE	FALSE		FALSE	FALSE
			463						0	0	FALSE	FALSE	FALSE	FALSE	FALSE	FALSE	FALSE		FALSE	FALSE
			464						0	0	FALSE	FALSE	FALSE	FALSE	FALSE	FALSE	FALSE		FALSE	FALSE
			465						0	0	FALSE	FALSE	FALSE	FALSE	FALSE	FALSE	FALSE		FALSE	FALSE
			466						0	0	FALSE	FALSE	FALSE	FALSE	FALSE	FALSE	FALSE		FALSE	FALSE
			467						0	0	FALSE	FALSE	FALSE	FALSE	FALSE	FALSE	FALSE		FALSE	FALSE
			468						0	0	FALSE	FALSE	FALSE	FALSE	FALSE	FALSE	FALSE		FALSE	FALSE
			469						0	0	FALSE	FALSE	FALSE	FALSE	FALSE	FALSE	FALSE		FALSE	FALSE
			470						0	0	FALSE	FALSE	FALSE	FALSE	FALSE	FALSE	FALSE		FALSE	FALSE
			471						0	0	FALSE	FALSE	FALSE	FALSE	FALSE	FALSE	FALSE		FALSE	FALSE
			472						0	0	FALSE	FALSE	FALSE	FALSE	FALSE	FALSE	FALSE		FALSE	FALSE
			473						0	0	FALSE	FALSE	FALSE	FALSE	FALSE	FALSE	FALSE		FALSE	FALSE
			474						0	0	FALSE	FALSE	FALSE	FALSE	FALSE	FALSE	FALSE		FALSE	FALSE
			475						0	0	FALSE	FALSE	FALSE	FALSE	FALSE	FALSE	FALSE		FALSE	FALSE
			476						0	0	FALSE	FALSE	FALSE	FALSE	FALSE	FALSE	FALSE		FALSE	FALSE
			477						0	0	FALSE	FALSE	FALSE	FALSE	FALSE	FALSE	FALSE		FALSE	FALSE
			478						0	0	FALSE	FALSE	FALSE	FALSE	FALSE	FALSE	FALSE		FALSE	FALSE
			479						0	0	FALSE	FALSE	FALSE	FALSE	FALSE	FALSE	FALSE		FALSE	FALSE
			480						0	0	FALSE	FALSE	FALSE	FALSE	FALSE	FALSE	FALSE		FALSE	FALSE
			481						0	0	FALSE	FALSE	FALSE	FALSE	FALSE	FALSE	FALSE		FALSE	FALSE
			482						0	0	FALSE	FALSE	FALSE	FALSE	FALSE	FALSE	FALSE		FALSE	FALSE
			483						0	0	FALSE	FALSE	FALSE	FALSE	FALSE	FALSE	FALSE		FALSE	FALSE
			484						0	0	FALSE	FALSE	FALSE	FALSE	FALSE	FALSE	FALSE		FALSE	FALSE
			485						0	0	FALSE	FALSE	FALSE	FALSE	FALSE	FALSE	FALSE		FALSE	FALSE
			486						0	0	FALSE	FALSE	FALSE	FALSE	FALSE	FALSE	FALSE		FALSE	FALSE
			487						0	0	FALSE	FALSE	FALSE	FALSE	FALSE	FALSE	FALSE		FALSE	FALSE
			488						0	0	FALSE	FALSE	FALSE	FALSE	FALSE	FALSE	FALSE		FALSE	FALSE
			489						0	0	FALSE	FALSE	FALSE	FALSE	FALSE	FALSE	FALSE		FALSE	FALSE
			490						0	0	FALSE	FALSE	FALSE	FALSE	FALSE	FALSE	FALSE		FALSE	FALSE
			491						0	0	FALSE	FALSE	FALSE	FALSE	FALSE	FALSE	FALSE		FALSE	FALSE
			492						0	0	FALSE	FALSE	FALSE	FALSE	FALSE	FALSE	FALSE		FALSE	FALSE
			493						0	0	FALSE	FALSE	FALSE	FALSE	FALSE	FALSE	FALSE		FALSE	FALSE
			494						0	0	FALSE	FALSE	FALSE	FALSE	FALSE	FALSE	FALSE		FALSE	FALSE
			495						0	0	FALSE	FALSE	FALSE	FALSE	FALSE	FALSE	FALSE		FALSE	FALSE
			496						0	0	FALSE	FALSE	FALSE	FALSE	FALSE	FALSE	FALSE		FALSE	FALSE
			497						0	0	FALSE	FALSE	FALSE	FALSE	FALSE	FALSE	FALSE		FALSE	FALSE
			498						0	0	FALSE	FALSE	FALSE	FALSE	FALSE	FALSE	FALSE		FALSE	FALSE
	LAST		499						0	0	FALSE	FALSE	FALSE	FALSE	FALSE	FALSE	FALSE		FALSE	FALSE
			500						0	0	FALSE	FALSE	FALSE	FALSE	FALSE	FALSE	FALSE		FALSE	FALSE

## Sheet: SAD-SID
Population Dynamics in Benthic Invertebrates - A Virtual Handbook															password = vhb																			password = vhb
Growth function from size-at-age data and size increment data combined
Iterative Fit by EXCEL-Solver			DATA INPUT - SAD				CALCULATION - DO NOT MODIFY ANYTHING HERE!												DATA INPUT - SID						CALCULATION - DO NOT MODIFY ANYTHING HERE!
Source:	Artificial						sVBGF	gVBGF	soVBGF	Gomp	SiLog	Rich	Tanaka	Allometric	Estimated	Residuals	Residuals									sVBGF	gVBGF	soVBGF	Gomp	Rich	Tanaka	Estimated	Residuals	Residuals	age	Tanakas	Tanakas
Data:	Demo sp.			Age	Size		Size'	Size'	Size'	Size'	Size'	Size'	Size'	Size'	Size	(S-S')	(S-S')^2			Size 1	time 1	Size 2	time 2		t2-t1	Size 2'	Size 2'	Size 2'	Size 2'	Size 2'	Size 2'	S2	(S-S')	(S2-S2')^2	at S2	term G	term E
PARAMETERS	Values		No.	y	mm		mm	mm	mm	mm	mm	mm	mm	mm	mm				No.	mm	y	mm	y		y	mm	mm	mm	mm	mm	mm	mm			sVBGF
INPUT			1	5	22.9		22.3483	FALSE	FALSE	FALSE	FALSE	FALSE	FALSE	FALSE	22.3483	0.551657	0.304325		1	22.9	1	23.7	2		1	26.5468	FALSE	FALSE	FALSE	FALSE	FALSE	26.5468	-2.84677	8.10413	6.24642	FALSE	FALSE
1) Growth Function Type			2	5	24.8		22.3483	FALSE	FALSE	FALSE	FALSE	FALSE	FALSE	FALSE	22.3483	2.45166	6.01062		2	24.8	1	23.7	2		1	28.3425	FALSE	FALSE	FALSE	FALSE	FALSE	28.3425	-4.64253	21.5531	6.76038	FALSE	FALSE
Select one function			3	5	26.2		22.3483	FALSE	FALSE	FALSE	FALSE	FALSE	FALSE	FALSE	22.3483	3.85166	14.8353		3	26.2	1	24.7	2		1	29.6657	FALSE	FALSE	FALSE	FALSE	FALSE	29.6657	-4.96572	24.6584	7.14887	FALSE	FALSE
special Von Bertalanffy:	1		4	5	22.5		22.3483	FALSE	FALSE	FALSE	FALSE	FALSE	FALSE	FALSE	22.3483	0.151657	0.0229998		4	22.5	1	24.5	2		1	26.1687	FALSE	FALSE	FALSE	FALSE	FALSE	26.1687	-1.66872	2.78463	6.14009	FALSE	FALSE
general Von Bertalanffy:	0		5	5	22		22.3483	FALSE	FALSE	FALSE	FALSE	FALSE	FALSE	FALSE	22.3483	-0.348343	0.121343		5	22	1	24	2		1	25.6962	FALSE	FALSE	FALSE	FALSE	FALSE	25.6962	-1.69615	2.87693	6.00807	FALSE	FALSE
seasonal Von Bertalanffy:	0		6	5	18		22.3483	FALSE	FALSE	FALSE	FALSE	FALSE	FALSE	FALSE	22.3483	-4.34834	18.9081		6	18	1	25.3	2		1	21.9156	FALSE	FALSE	FALSE	FALSE	FALSE	21.9156	3.38439	11.4541	4.98589	FALSE	FALSE
Gompertz:	0		7	5	18		22.3483	FALSE	FALSE	FALSE	FALSE	FALSE	FALSE	FALSE	22.3483	-4.34834	18.9081		7	18	1	23.5	2		1	21.9156	FALSE	FALSE	FALSE	FALSE	FALSE	21.9156	1.58439	2.5103	4.98589	FALSE	FALSE
Single Logistic:	0		8	5	19		22.3483	FALSE	FALSE	FALSE	FALSE	FALSE	FALSE	FALSE	22.3483	-3.34834	11.2114		8	19	1	23.5	2		1	22.8607	FALSE	FALSE	FALSE	FALSE	FALSE	22.8607	0.639256	0.408649	5.23596	FALSE	FALSE
Richards:	0		9	5	19.3		22.3483	FALSE	FALSE	FALSE	FALSE	FALSE	FALSE	FALSE	22.3483	-3.04834	9.2924		9	19.3	1	26.5	2		1	23.1443	FALSE	FALSE	FALSE	FALSE	FALSE	23.1443	3.35572	11.2608	5.31167	FALSE	FALSE
Tanaka:	0		10	6	39.7		26.0254	FALSE	FALSE	FALSE	FALSE	FALSE	FALSE	FALSE	26.0254	13.6746	186.995		10	22	1	24.7	2		1	25.6962	FALSE	FALSE	FALSE	FALSE	FALSE	25.6962	-0.996152	0.992319	6.00807	FALSE	FALSE
Allometric St=S1*Age^B:	0		11	6	39.7		26.0254	FALSE	FALSE	FALSE	FALSE	FALSE	FALSE	FALSE	26.0254	13.6746	186.995		11	18	1	23.7	2		1	21.9156	FALSE	FALSE	FALSE	FALSE	FALSE	21.9156	1.78439	3.18406	4.98589	FALSE	FALSE
Enter units			12	6	23		26.0254	FALSE	FALSE	FALSE	FALSE	FALSE	FALSE	FALSE	26.0254	-3.02538	9.15295		12	18	1	27	2		1	21.9156	FALSE	FALSE	FALSE	FALSE	FALSE	21.9156	5.08439	25.851	4.98589	FALSE	FALSE
Units of Age:	y		13	6	26.5		26.0254	FALSE	FALSE	FALSE	FALSE	FALSE	FALSE	FALSE	26.0254	0.474616	0.225261		13	45	1	48.6	2		1	47.4343	FALSE	FALSE	FALSE	FALSE	FALSE	47.4343	1.16572	1.3589	13.4096	FALSE	FALSE
Units of Size:	mm		14	6	26.4		26.0254	FALSE	FALSE	FALSE	FALSE	FALSE	FALSE	FALSE	26.0254	0.374616	0.140337		14	46.6	1	40.3	2		1	48.9465	FALSE	FALSE	FALSE	FALSE	FALSE	48.9465	-8.6465	74.762	14.0605	FALSE	FALSE
			15	6	25		26.0254	FALSE	FALSE	FALSE	FALSE	FALSE	FALSE	FALSE	26.0254	-1.02538	1.05141		15	36.9	1	42.3	2		1	39.7787	FALSE	FALSE	FALSE	FALSE	FALSE	39.7787	2.52132	6.35705	10.4379	FALSE	FALSE
2) Parameters - Initial Settings			16	6	24.8		26.0254	FALSE	FALSE	FALSE	FALSE	FALSE	FALSE	FALSE	26.0254	-1.22538	1.50157		16	33.1	1	44.5	2		1	36.1872	FALSE	FALSE	FALSE	FALSE	FALSE	36.1872	8.31284	69.1033	9.19878	FALSE	FALSE
	Iterate		17	6	23.7		26.0254	FALSE	FALSE	FALSE	FALSE	FALSE	FALSE	FALSE	26.0254	-2.32538	5.40741		17	25.8	1	36.9	2		1	29.2877	FALSE	FALSE	FALSE	FALSE	FALSE	29.2877	7.61233	57.9476	7.037	FALSE	FALSE
Soo:	89.3695		18	6	23.7		26.0254	FALSE	FALSE	FALSE	FALSE	FALSE	FALSE	FALSE	26.0254	-2.32538	5.40741		18	23.5	1	49.4	2		1	27.1139	FALSE	FALSE	FALSE	FALSE	FALSE	27.1139	22.2861	496.672	6.40712	FALSE	FALSE
K:	0.0564263		19	6	24.7		26.0254	FALSE	FALSE	FALSE	FALSE	FALSE	FALSE	FALSE	26.0254	-1.32538	1.75664		19	41.7	1	42	2		1	44.3153	FALSE	FALSE	FALSE	FALSE	FALSE	44.3153	-2.31533	5.36077	12.1382	FALSE	FALSE
Parameter not used	1		20	6	24.5		26.0254	FALSE	FALSE	FALSE	FALSE	FALSE	FALSE	FALSE	26.0254	-1.52538	2.3268		20	49	1	42.5	2		1	51.2148	FALSE	FALSE	FALSE	FALSE	FALSE	51.2148	-8.71483	75.9482	15.0839	FALSE	FALSE
t.zero:	-0.0999447		21	6	24		26.0254	FALSE	FALSE	FALSE	FALSE	FALSE	FALSE	FALSE	26.0254	-2.02538	4.10218		21	44.9	1	39.1	2		1	47.3398	FALSE	FALSE	FALSE	FALSE	FALSE	47.3398	-8.23977	67.8938	13.3697	FALSE	FALSE
Parameter not used	0		22	6	25.3		26.0254	FALSE	FALSE	FALSE	FALSE	FALSE	FALSE	FALSE	26.0254	-0.725384	0.526182		22	24.8	1	39.3	2		1	28.3425	FALSE	FALSE	FALSE	FALSE	FALSE	28.3425	10.9575	120.066	6.76038	FALSE	FALSE
Parameter not used	0		23	6	23.5		26.0254	FALSE	FALSE	FALSE	FALSE	FALSE	FALSE	FALSE	26.0254	-2.52538	6.37756		23	66.5	1	68.6	2		1	67.7547	FALSE	FALSE	FALSE	FALSE	FALSE	67.7547	0.845291	0.714518	25.155	FALSE	FALSE
			24	6	23.5		26.0254	FALSE	FALSE	FALSE	FALSE	FALSE	FALSE	FALSE	26.0254	-2.52538	6.37756		24	64.6	1	75.3	2		1	65.9589	FALSE	FALSE	FALSE	FALSE	FALSE	65.9589	9.34105	87.2552	23.7406	FALSE	FALSE
RESULTS			25	6	26.5		26.0254	FALSE	FALSE	FALSE	FALSE	FALSE	FALSE	FALSE	26.0254	0.474616	0.225261		25	88	1	90.2	2		1	88.0751	FALSE	FALSE	FALSE	FALSE	FALSE	88.0751	2.12487	4.51505	75.0497	FALSE	FALSE
1) Goodness of Fit			26	6	24.7		26.0254	FALSE	FALSE	FALSE	FALSE	FALSE	FALSE	FALSE	26.0254	-1.32538	1.75664		26	86.7	1	90.5	2		1	86.8465	FALSE	FALSE	FALSE	FALSE	FALSE	86.8465	3.65354	13.3484	63.2209	FALSE	FALSE
	Target Cell		27	6	23.7		26.0254	FALSE	FALSE	FALSE	FALSE	FALSE	FALSE	FALSE	26.0254	-2.32538	5.40741		27	82.6	1	88	2		1	82.9714	FALSE	FALSE	FALSE	FALSE	FALSE	82.9714	5.0286	25.2868	46.7296	FALSE	FALSE
Sum of (S-S')^2 =	9817.07		28	6	27		26.0254	FALSE	FALSE	FALSE	FALSE	FALSE	FALSE	FALSE	26.0254	0.974616	0.949877		28	84.8	1	88	2		1	85.0507	FALSE	FALSE	FALSE	FALSE	FALSE	85.0507	2.9493	8.69838	53.6949	FALSE	FALSE
R^2 =	0.958654		29	6	23.9		26.0254	FALSE	FALSE	FALSE	FALSE	FALSE	FALSE	FALSE	26.0254	-2.12538	4.51726		29	88	1	92.5	2		1	88.0751	FALSE	FALSE	FALSE	FALSE	FALSE	88.0751	4.42487	19.5794	75.0497	FALSE	FALSE
Number of data pairs =	243		30	6	24		26.0254	FALSE	FALSE	FALSE	FALSE	FALSE	FALSE	FALSE	26.0254	-2.02538	4.10218		30	76.8	1	80.6	2		1	77.4896	FALSE	FALSE	FALSE	FALSE	FALSE	77.4896	3.11039	9.67452	35.7623	FALSE	FALSE
			31	6	24.8		26.0254	FALSE	FALSE	FALSE	FALSE	FALSE	FALSE	FALSE	26.0254	-1.22538	1.50157		31	88	1	88.8	2		1	88.0751	FALSE	FALSE	FALSE	FALSE	FALSE	88.0751	0.724865	0.52543	75.0497	FALSE	FALSE
2) Parameters - Best Fit			32	6	22.8		26.0254	FALSE	FALSE	FALSE	FALSE	FALSE	FALSE	FALSE	26.0254	-3.22538	10.4031		32	22.9	1	23.7	2		1	26.5468	FALSE	FALSE	FALSE	FALSE	FALSE	26.5468	-2.84677	8.10413	6.24642	FALSE	FALSE
Soo:	89.3695		33	6	23		26.0254	FALSE	FALSE	FALSE	FALSE	FALSE	FALSE	FALSE	26.0254	-3.02538	9.15295		33	24.8	1	23.7	2		1	28.3425	FALSE	FALSE	FALSE	FALSE	FALSE	28.3425	-4.64253	21.5531	6.76038	FALSE	FALSE
K:	0.0564263		34	6	21.5		26.0254	FALSE	FALSE	FALSE	FALSE	FALSE	FALSE	FALSE	26.0254	-4.52538	20.4791		34	26.2	1	24.7	2		1	29.6657	FALSE	FALSE	FALSE	FALSE	FALSE	29.6657	-4.96572	24.6584	7.14887	FALSE	FALSE
Parameter not used	1		35	6	21.9		26.0254	FALSE	FALSE	FALSE	FALSE	FALSE	FALSE	FALSE	26.0254	-4.12538	17.0188		35	22.5	1	24.5	2		1	26.1687	FALSE	FALSE	FALSE	FALSE	FALSE	26.1687	-1.66872	2.78463	6.14009	FALSE	FALSE
t.zero:	-0.0999447		36	6	20.7		26.0254	FALSE	FALSE	FALSE	FALSE	FALSE	FALSE	FALSE	26.0254	-5.32538	28.3597		36	22	1	24	2		1	25.6962	FALSE	FALSE	FALSE	FALSE	FALSE	25.6962	-1.69615	2.87693	6.00807	FALSE	FALSE
Parameter not used	0		37	6	21.8		26.0254	FALSE	FALSE	FALSE	FALSE	FALSE	FALSE	FALSE	26.0254	-4.22538	17.8539		37	18	1	25.3	2		1	21.9156	FALSE	FALSE	FALSE	FALSE	FALSE	21.9156	3.38439	11.4541	4.98589	FALSE	FALSE
Parameter not used	0		38	6	21.8		26.0254	FALSE	FALSE	FALSE	FALSE	FALSE	FALSE	FALSE	26.0254	-4.22538	17.8539		38	18	1	23.5	2		1	21.9156	FALSE	FALSE	FALSE	FALSE	FALSE	21.9156	1.58439	2.5103	4.98589	FALSE	FALSE
			39	6	26.5		26.0254	FALSE	FALSE	FALSE	FALSE	FALSE	FALSE	FALSE	26.0254	0.474616	0.225261		39	19	1	23.5	2		1	22.8607	FALSE	FALSE	FALSE	FALSE	FALSE	22.8607	0.639256	0.408649	5.23596	FALSE	FALSE
			40	6	22.9		26.0254	FALSE	FALSE	FALSE	FALSE	FALSE	FALSE	FALSE	26.0254	-3.12538	9.76802		40	19.3	1	26.5	2		1	23.1443	FALSE	FALSE	FALSE	FALSE	FALSE	23.1443	3.35572	11.2608	5.31167	FALSE	FALSE
			41	6	23.5		26.0254	FALSE	FALSE	FALSE	FALSE	FALSE	FALSE	FALSE	26.0254	-2.52538	6.37756		41	22	1	24.7	2		1	25.6962	FALSE	FALSE	FALSE	FALSE	FALSE	25.6962	-0.996152	0.992319	6.00807	FALSE	FALSE
			42	6	22.5		26.0254	FALSE	FALSE	FALSE	FALSE	FALSE	FALSE	FALSE	26.0254	-3.52538	12.4283		42	18	1	23.7	2		1	21.9156	FALSE	FALSE	FALSE	FALSE	FALSE	21.9156	1.78439	3.18406	4.98589	FALSE	FALSE
			43	6	35		26.0254	FALSE	FALSE	FALSE	FALSE	FALSE	FALSE	FALSE	26.0254	8.97462	80.5437		43	18	1	27	2		1	21.9156	FALSE	FALSE	FALSE	FALSE	FALSE	21.9156	5.08439	25.851	4.98589	FALSE	FALSE
			44	7	48.6		29.5007	FALSE	FALSE	FALSE	FALSE	FALSE	FALSE	FALSE	29.5007	19.0993	364.784		44	45	1	48.6	2		1	47.4343	FALSE	FALSE	FALSE	FALSE	FALSE	47.4343	1.16572	1.3589	13.4096	FALSE	FALSE
			45	7	41.3		29.5007	FALSE	FALSE	FALSE	FALSE	FALSE	FALSE	FALSE	29.5007	11.7993	139.224		45	46.6	1	40.3	2		1	48.9465	FALSE	FALSE	FALSE	FALSE	FALSE	48.9465	-8.6465	74.762	14.0605	FALSE	FALSE
			46	7	35		29.5007	FALSE	FALSE	FALSE	FALSE	FALSE	FALSE	FALSE	29.5007	5.49931	30.2424		46	36.9	1	42.3	2		1	39.7787	FALSE	FALSE	FALSE	FALSE	FALSE	39.7787	2.52132	6.35705	10.4379	FALSE	FALSE
			47	7	49		29.5007	FALSE	FALSE	FALSE	FALSE	FALSE	FALSE	FALSE	29.5007	19.4993	380.223		47	33.1	1	44.5	2		1	36.1872	FALSE	FALSE	FALSE	FALSE	FALSE	36.1872	8.31284	69.1033	9.19878	FALSE	FALSE
			48	7	21.5		29.5007	FALSE	FALSE	FALSE	FALSE	FALSE	FALSE	FALSE	29.5007	-8.00069	64.011		48	25.8	1	36.9	2		1	29.2877	FALSE	FALSE	FALSE	FALSE	FALSE	29.2877	7.61233	57.9476	7.037	FALSE	FALSE
			49	7	23.5		29.5007	FALSE	FALSE	FALSE	FALSE	FALSE	FALSE	FALSE	29.5007	-6.00069	36.0083		49	23.5	1	49.4	2		1	27.1139	FALSE	FALSE	FALSE	FALSE	FALSE	27.1139	22.2861	496.672	6.40712	FALSE	FALSE
			50	7	20		29.5007	FALSE	FALSE	FALSE	FALSE	FALSE	FALSE	FALSE	29.5007	-9.50069	90.2631		50	41.7	1	42	2		1	44.3153	FALSE	FALSE	FALSE	FALSE	FALSE	44.3153	-2.31533	5.36077	12.1382	FALSE	FALSE
			51	7	25.3		29.5007	FALSE	FALSE	FALSE	FALSE	FALSE	FALSE	FALSE	29.5007	-4.20069	17.6458		51	49	1	42.5	2		1	51.2148	FALSE	FALSE	FALSE	FALSE	FALSE	51.2148	-8.71483	75.9482	15.0839	FALSE	FALSE
			52	7	27.2		29.5007	FALSE	FALSE	FALSE	FALSE	FALSE	FALSE	FALSE	29.5007	-2.30069	5.29316		52	44.9	1	39.1	2		1	47.3398	FALSE	FALSE	FALSE	FALSE	FALSE	47.3398	-8.23977	67.8938	13.3697	FALSE	FALSE
			53	7	22.7		29.5007	FALSE	FALSE	FALSE	FALSE	FALSE	FALSE	FALSE	29.5007	-6.80069	46.2494		53	24.8	1	39.3	2		1	28.3425	FALSE	FALSE	FALSE	FALSE	FALSE	28.3425	10.9575	120.066	6.76038	FALSE	FALSE
			54	7	23.7		29.5007	FALSE	FALSE	FALSE	FALSE	FALSE	FALSE	FALSE	29.5007	-5.80069	33.648		54	66.5	1	68.6	2		1	67.7547	FALSE	FALSE	FALSE	FALSE	FALSE	67.7547	0.845291	0.714518	25.155	FALSE	FALSE
			55	7	25		29.5007	FALSE	FALSE	FALSE	FALSE	FALSE	FALSE	FALSE	29.5007	-4.50069	20.2562		55	64.6	1	75.3	2		1	65.9589	FALSE	FALSE	FALSE	FALSE	FALSE	65.9589	9.34105	87.2552	23.7406	FALSE	FALSE
			56	7	26.7		29.5007	FALSE	FALSE	FALSE	FALSE	FALSE	FALSE	FALSE	29.5007	-2.80069	7.84385		56	88	1	90.2	2		1	88.0751	FALSE	FALSE	FALSE	FALSE	FALSE	88.0751	2.12487	4.51505	75.0497	FALSE	FALSE
			57	7	26		29.5007	FALSE	FALSE	FALSE	FALSE	FALSE	FALSE	FALSE	29.5007	-3.50069	12.2548		57	86.7	1	90.5	2		1	86.8465	FALSE	FALSE	FALSE	FALSE	FALSE	86.8465	3.65354	13.3484	63.2209	FALSE	FALSE
			58	7	25.3		29.5007	FALSE	FALSE	FALSE	FALSE	FALSE	FALSE	FALSE	29.5007	-4.20069	17.6458		58	82.6	1	88	2		1	82.9714	FALSE	FALSE	FALSE	FALSE	FALSE	82.9714	5.0286	25.2868	46.7296	FALSE	FALSE
			59	7	23.4		29.5007	FALSE	FALSE	FALSE	FALSE	FALSE	FALSE	FALSE	29.5007	-6.10069	37.2184		59	84.8	1	88	2		1	85.0507	FALSE	FALSE	FALSE	FALSE	FALSE	85.0507	2.9493	8.69838	53.6949	FALSE	FALSE
			60	7	25.5		29.5007	FALSE	FALSE	FALSE	FALSE	FALSE	FALSE	FALSE	29.5007	-4.00069	16.0055		60	88	1	92.5	2		1	88.0751	FALSE	FALSE	FALSE	FALSE	FALSE	88.0751	4.42487	19.5794	75.0497	FALSE	FALSE
			61	7	24.5		29.5007	FALSE	FALSE	FALSE	FALSE	FALSE	FALSE	FALSE	29.5007	-5.00069	25.0069		61	76.8	1	80.6	2		1	77.4896	FALSE	FALSE	FALSE	FALSE	FALSE	77.4896	3.11039	9.67452	35.7623	FALSE	FALSE
			62	7	24.3		29.5007	FALSE	FALSE	FALSE	FALSE	FALSE	FALSE	FALSE	29.5007	-5.20069	27.0472		62	88	1	88.8	2		1	88.0751	FALSE	FALSE	FALSE	FALSE	FALSE	88.0751	0.724865	0.52543	75.0497	FALSE	FALSE
			63	7	25.2		29.5007	FALSE	FALSE	FALSE	FALSE	FALSE	FALSE	FALSE	29.5007	-4.30069	18.4959		63						0	0	FALSE	FALSE	FALSE	FALSE	FALSE	FALSE	FALSE	FALSE	FALSE	FALSE	FALSE
			64	7	26.7		29.5007	FALSE	FALSE	FALSE	FALSE	FALSE	FALSE	FALSE	29.5007	-2.80069	7.84385		64						0	0	FALSE	FALSE	FALSE	FALSE	FALSE	FALSE	FALSE	FALSE	FALSE	FALSE	FALSE
			65	7	27.3		29.5007	FALSE	FALSE	FALSE	FALSE	FALSE	FALSE	FALSE	29.5007	-2.20069	4.84303		65						0	0	FALSE	FALSE	FALSE	FALSE	FALSE	FALSE	FALSE	FALSE	FALSE	FALSE	FALSE
			66	7	27.2		29.5007	FALSE	FALSE	FALSE	FALSE	FALSE	FALSE	FALSE	29.5007	-2.30069	5.29316		66						0	0	FALSE	FALSE	FALSE	FALSE	FALSE	FALSE	FALSE	FALSE	FALSE	FALSE	FALSE
			67	7	25		29.5007	FALSE	FALSE	FALSE	FALSE	FALSE	FALSE	FALSE	29.5007	-4.50069	20.2562		67						0	0	FALSE	FALSE	FALSE	FALSE	FALSE	FALSE	FALSE	FALSE	FALSE	FALSE	FALSE
			68	7	23.5		29.5007	FALSE	FALSE	FALSE	FALSE	FALSE	FALSE	FALSE	29.5007	-6.00069	36.0083		68						0	0	FALSE	FALSE	FALSE	FALSE	FALSE	FALSE	FALSE	FALSE	FALSE	FALSE	FALSE
			69	7	23		29.5007	FALSE	FALSE	FALSE	FALSE	FALSE	FALSE	FALSE	29.5007	-6.50069	42.2589		69						0	0	FALSE	FALSE	FALSE	FALSE	FALSE	FALSE	FALSE	FALSE	FALSE	FALSE	FALSE
			70	7	19		29.5007	FALSE	FALSE	FALSE	FALSE	FALSE	FALSE	FALSE	29.5007	-10.5007	110.264		70						0	0	FALSE	FALSE	FALSE	FALSE	FALSE	FALSE	FALSE	FALSE	FALSE	FALSE	FALSE
			71	7	20.3		29.5007	FALSE	FALSE	FALSE	FALSE	FALSE	FALSE	FALSE	29.5007	-9.20069	84.6527		71						0	0	FALSE	FALSE	FALSE	FALSE	FALSE	FALSE	FALSE	FALSE	FALSE	FALSE	FALSE
			72	7	25.8		29.5007	FALSE	FALSE	FALSE	FALSE	FALSE	FALSE	FALSE	29.5007	-3.70069	13.6951		72						0	0	FALSE	FALSE	FALSE	FALSE	FALSE	FALSE	FALSE	FALSE	FALSE	FALSE	FALSE
			73	7	28.3		29.5007	FALSE	FALSE	FALSE	FALSE	FALSE	FALSE	FALSE	29.5007	-1.20069	1.44165		73						0	0	FALSE	FALSE	FALSE	FALSE	FALSE	FALSE	FALSE	FALSE	FALSE	FALSE	FALSE
			74	7	37.8		29.5007	FALSE	FALSE	FALSE	FALSE	FALSE	FALSE	FALSE	29.5007	8.29931	68.8786		74						0	0	FALSE	FALSE	FALSE	FALSE	FALSE	FALSE	FALSE	FALSE	FALSE	FALSE	FALSE
			75	7	36.1		29.5007	FALSE	FALSE	FALSE	FALSE	FALSE	FALSE	FALSE	29.5007	6.59931	43.5509		75						0	0	FALSE	FALSE	FALSE	FALSE	FALSE	FALSE	FALSE	FALSE	FALSE	FALSE	FALSE
			76	7	34		29.5007	FALSE	FALSE	FALSE	FALSE	FALSE	FALSE	FALSE	29.5007	4.49931	20.2438		76						0	0	FALSE	FALSE	FALSE	FALSE	FALSE	FALSE	FALSE	FALSE	FALSE	FALSE	FALSE
			77	8	36.2		32.7853	FALSE	FALSE	FALSE	FALSE	FALSE	FALSE	FALSE	32.7853	3.41468	11.66		77						0	0	FALSE	FALSE	FALSE	FALSE	FALSE	FALSE	FALSE	FALSE	FALSE	FALSE	FALSE
			78	8	37.3		32.7853	FALSE	FALSE	FALSE	FALSE	FALSE	FALSE	FALSE	32.7853	4.51468	20.3823		78						0	0	FALSE	FALSE	FALSE	FALSE	FALSE	FALSE	FALSE	FALSE	FALSE	FALSE	FALSE
			79	8	44.1		32.7853	FALSE	FALSE	FALSE	FALSE	FALSE	FALSE	FALSE	32.7853	11.3147	128.022		79						0	0	FALSE	FALSE	FALSE	FALSE	FALSE	FALSE	FALSE	FALSE	FALSE	FALSE	FALSE
			80	8	41.5		32.7853	FALSE	FALSE	FALSE	FALSE	FALSE	FALSE	FALSE	32.7853	8.71468	75.9456		80						0	0	FALSE	FALSE	FALSE	FALSE	FALSE	FALSE	FALSE	FALSE	FALSE	FALSE	FALSE
			81	8	43.4		32.7853	FALSE	FALSE	FALSE	FALSE	FALSE	FALSE	FALSE	32.7853	10.6147	112.671		81						0	0	FALSE	FALSE	FALSE	FALSE	FALSE	FALSE	FALSE	FALSE	FALSE	FALSE	FALSE
			82	8	34.4		32.7853	FALSE	FALSE	FALSE	FALSE	FALSE	FALSE	FALSE	32.7853	1.61468	2.60718		82						0	0	FALSE	FALSE	FALSE	FALSE	FALSE	FALSE	FALSE	FALSE	FALSE	FALSE	FALSE
			83	8	46.2		32.7853	FALSE	FALSE	FALSE	FALSE	FALSE	FALSE	FALSE	32.7853	13.4147	179.954		83						0	0	FALSE	FALSE	FALSE	FALSE	FALSE	FALSE	FALSE	FALSE	FALSE	FALSE	FALSE
			84	8	39.5		32.7853	FALSE	FALSE	FALSE	FALSE	FALSE	FALSE	FALSE	32.7853	6.71468	45.0869		84						0	0	FALSE	FALSE	FALSE	FALSE	FALSE	FALSE	FALSE	FALSE	FALSE	FALSE	FALSE
			85	8	45		32.7853	FALSE	FALSE	FALSE	FALSE	FALSE	FALSE	FALSE	32.7853	12.2147	149.198		85						0	0	FALSE	FALSE	FALSE	FALSE	FALSE	FALSE	FALSE	FALSE	FALSE	FALSE	FALSE
			86	8	46.6		32.7853	FALSE	FALSE	FALSE	FALSE	FALSE	FALSE	FALSE	32.7853	13.8147	190.845		86						0	0	FALSE	FALSE	FALSE	FALSE	FALSE	FALSE	FALSE	FALSE	FALSE	FALSE	FALSE
			87	8	36.9		32.7853	FALSE	FALSE	FALSE	FALSE	FALSE	FALSE	FALSE	32.7853	4.11468	16.9306		87						0	0	FALSE	FALSE	FALSE	FALSE	FALSE	FALSE	FALSE	FALSE	FALSE	FALSE	FALSE
			88	8	33.1		32.7853	FALSE	FALSE	FALSE	FALSE	FALSE	FALSE	FALSE	32.7853	0.314677	0.0990219		88						0	0	FALSE	FALSE	FALSE	FALSE	FALSE	FALSE	FALSE	FALSE	FALSE	FALSE	FALSE
			89	8	25.8		32.7853	FALSE	FALSE	FALSE	FALSE	FALSE	FALSE	FALSE	32.7853	-6.98532	48.7947		89						0	0	FALSE	FALSE	FALSE	FALSE	FALSE	FALSE	FALSE	FALSE	FALSE	FALSE	FALSE
			90	8	23.5		32.7853	FALSE	FALSE	FALSE	FALSE	FALSE	FALSE	FALSE	32.7853	-9.28532	86.2172		90						0	0	FALSE	FALSE	FALSE	FALSE	FALSE	FALSE	FALSE	FALSE	FALSE	FALSE	FALSE
			91	9	48.6		35.8897	FALSE	FALSE	FALSE	FALSE	FALSE	FALSE	FALSE	35.8897	12.7103	161.55		91						0	0	FALSE	FALSE	FALSE	FALSE	FALSE	FALSE	FALSE	FALSE	FALSE	FALSE	FALSE
			92	9	40.3		35.8897	FALSE	FALSE	FALSE	FALSE	FALSE	FALSE	FALSE	35.8897	4.41025	19.4503		92						0	0	FALSE	FALSE	FALSE	FALSE	FALSE	FALSE	FALSE	FALSE	FALSE	FALSE	FALSE
			93	9	42.3		35.8897	FALSE	FALSE	FALSE	FALSE	FALSE	FALSE	FALSE	35.8897	6.41025	41.0913		93						0	0	FALSE	FALSE	FALSE	FALSE	FALSE	FALSE	FALSE	FALSE	FALSE	FALSE	FALSE
			94	9	44.5		35.8897	FALSE	FALSE	FALSE	FALSE	FALSE	FALSE	FALSE	35.8897	8.61025	74.1364		94						0	0	FALSE	FALSE	FALSE	FALSE	FALSE	FALSE	FALSE	FALSE	FALSE	FALSE	FALSE
			95	9	36.9		35.8897	FALSE	FALSE	FALSE	FALSE	FALSE	FALSE	FALSE	35.8897	1.01025	1.02061		95						0	0	FALSE	FALSE	FALSE	FALSE	FALSE	FALSE	FALSE	FALSE	FALSE	FALSE	FALSE
			96	9	49.4		35.8897	FALSE	FALSE	FALSE	FALSE	FALSE	FALSE	FALSE	35.8897	13.5103	182.527		96						0	0	FALSE	FALSE	FALSE	FALSE	FALSE	FALSE	FALSE	FALSE	FALSE	FALSE	FALSE
			97	10	41.7		38.8239	FALSE	FALSE	FALSE	FALSE	FALSE	FALSE	FALSE	38.8239	2.87614	8.2722		97						0	0	FALSE	FALSE	FALSE	FALSE	FALSE	FALSE	FALSE	FALSE	FALSE	FALSE	FALSE
			98	10	49		38.8239	FALSE	FALSE	FALSE	FALSE	FALSE	FALSE	FALSE	38.8239	10.1761	103.554		98						0	0	FALSE	FALSE	FALSE	FALSE	FALSE	FALSE	FALSE	FALSE	FALSE	FALSE	FALSE
			99	10	44.9		38.8239	FALSE	FALSE	FALSE	FALSE	FALSE	FALSE	FALSE	38.8239	6.07614	36.9195		99						0	0	FALSE	FALSE	FALSE	FALSE	FALSE	FALSE	FALSE	FALSE	FALSE	FALSE	FALSE
			100	10	24.8		38.8239	FALSE	FALSE	FALSE	FALSE	FALSE	FALSE	FALSE	38.8239	-14.0239	196.669		100						0	0	FALSE	FALSE	FALSE	FALSE	FALSE	FALSE	FALSE	FALSE	FALSE	FALSE	FALSE
			101	11	42		41.597	FALSE	FALSE	FALSE	FALSE	FALSE	FALSE	FALSE	41.597	0.403014	0.16242		101						0	0	FALSE	FALSE	FALSE	FALSE	FALSE	FALSE	FALSE	FALSE	FALSE	FALSE	FALSE
			102	11	42.5		41.597	FALSE	FALSE	FALSE	FALSE	FALSE	FALSE	FALSE	41.597	0.903014	0.815435		102						0	0	FALSE	FALSE	FALSE	FALSE	FALSE	FALSE	FALSE	FALSE	FALSE	FALSE	FALSE
			103	11	39.1		41.597	FALSE	FALSE	FALSE	FALSE	FALSE	FALSE	FALSE	41.597	-2.49699	6.23494		103						0	0	FALSE	FALSE	FALSE	FALSE	FALSE	FALSE	FALSE	FALSE	FALSE	FALSE	FALSE
			104	11	39.3		41.597	FALSE	FALSE	FALSE	FALSE	FALSE	FALSE	FALSE	41.597	-2.29699	5.27614		104						0	0	FALSE	FALSE	FALSE	FALSE	FALSE	FALSE	FALSE	FALSE	FALSE	FALSE	FALSE
			105	11	35.4		41.597	FALSE	FALSE	FALSE	FALSE	FALSE	FALSE	FALSE	41.597	-6.19699	38.4026		105						0	0	FALSE	FALSE	FALSE	FALSE	FALSE	FALSE	FALSE	FALSE	FALSE	FALSE	FALSE
			106	12	41.6		44.218	FALSE	FALSE	FALSE	FALSE	FALSE	FALSE	FALSE	44.218	-2.61797	6.85377		106						0	0	FALSE	FALSE	FALSE	FALSE	FALSE	FALSE	FALSE	FALSE	FALSE	FALSE	FALSE
			107	14	35.3		49.0364	FALSE	FALSE	FALSE	FALSE	FALSE	FALSE	FALSE	49.0364	-13.7364	188.69		107						0	0	FALSE	FALSE	FALSE	FALSE	FALSE	FALSE	FALSE	FALSE	FALSE	FALSE	FALSE
			108	21	65.8		62.1975	FALSE	FALSE	FALSE	FALSE	FALSE	FALSE	FALSE	62.1975	3.60251	12.9781		108						0	0	FALSE	FALSE	FALSE	FALSE	FALSE	FALSE	FALSE	FALSE	FALSE	FALSE	FALSE
			109	21	70.3		62.1975	FALSE	FALSE	FALSE	FALSE	FALSE	FALSE	FALSE	62.1975	8.10251	65.6507		109						0	0	FALSE	FALSE	FALSE	FALSE	FALSE	FALSE	FALSE	FALSE	FALSE	FALSE	FALSE
			110	22	67.2		63.6882	FALSE	FALSE	FALSE	FALSE	FALSE	FALSE	FALSE	63.6882	3.51175	12.3324		110						0	0	FALSE	FALSE	FALSE	FALSE	FALSE	FALSE	FALSE	FALSE	FALSE	FALSE	FALSE
			111	23	72.6		65.0972	FALSE	FALSE	FALSE	FALSE	FALSE	FALSE	FALSE	65.0972	7.50278	56.2917		111						0	0	FALSE	FALSE	FALSE	FALSE	FALSE	FALSE	FALSE	FALSE	FALSE	FALSE	FALSE
			112	24	64.2		66.4289	FALSE	FALSE	FALSE	FALSE	FALSE	FALSE	FALSE	66.4289	-2.22889	4.96796		112						0	0	FALSE	FALSE	FALSE	FALSE	FALSE	FALSE	FALSE	FALSE	FALSE	FALSE	FALSE
			113	24	74.2		66.4289	FALSE	FALSE	FALSE	FALSE	FALSE	FALSE	FALSE	66.4289	7.77111	60.3901		113						0	0	FALSE	FALSE	FALSE	FALSE	FALSE	FALSE	FALSE	FALSE	FALSE	FALSE	FALSE
			114	25	69.4		67.6875	FALSE	FALSE	FALSE	FALSE	FALSE	FALSE	FALSE	67.6875	1.7125	2.93265		114						0	0	FALSE	FALSE	FALSE	FALSE	FALSE	FALSE	FALSE	FALSE	FALSE	FALSE	FALSE
			115	26	65.5		68.8771	FALSE	FALSE	FALSE	FALSE	FALSE	FALSE	FALSE	68.8771	-3.37706	11.4045		115						0	0	FALSE	FALSE	FALSE	FALSE	FALSE	FALSE	FALSE	FALSE	FALSE	FALSE	FALSE
			116	26	70		68.8771	FALSE	FALSE	FALSE	FALSE	FALSE	FALSE	FALSE	68.8771	1.12294	1.261		116						0	0	FALSE	FALSE	FALSE	FALSE	FALSE	FALSE	FALSE	FALSE	FALSE	FALSE	FALSE
			117	26	69.4		68.8771	FALSE	FALSE	FALSE	FALSE	FALSE	FALSE	FALSE	68.8771	0.52294	0.273467		117						0	0	FALSE	FALSE	FALSE	FALSE	FALSE	FALSE	FALSE	FALSE	FALSE	FALSE	FALSE
			118	27	71.5		70.0014	FALSE	FALSE	FALSE	FALSE	FALSE	FALSE	FALSE	70.0014	1.49865	2.24594		118						0	0	FALSE	FALSE	FALSE	FALSE	FALSE	FALSE	FALSE	FALSE	FALSE	FALSE	FALSE
			119	28	68.2		71.064	FALSE	FALSE	FALSE	FALSE	FALSE	FALSE	FALSE	71.064	-2.86396	8.20229		119						0	0	FALSE	FALSE	FALSE	FALSE	FALSE	FALSE	FALSE	FALSE	FALSE	FALSE	FALSE
			120	28	65		71.064	FALSE	FALSE	FALSE	FALSE	FALSE	FALSE	FALSE	71.064	-6.06396	36.7717		120						0	0	FALSE	FALSE	FALSE	FALSE	FALSE	FALSE	FALSE	FALSE	FALSE	FALSE	FALSE
			121	28	70.9		71.064	FALSE	FALSE	FALSE	FALSE	FALSE	FALSE	FALSE	71.064	-0.163964	0.0268842		121						0	0	FALSE	FALSE	FALSE	FALSE	FALSE	FALSE	FALSE	FALSE	FALSE	FALSE	FALSE
			122	28	70.8		71.064	FALSE	FALSE	FALSE	FALSE	FALSE	FALSE	FALSE	71.064	-0.263964	0.069677		122						0	0	FALSE	FALSE	FALSE	FALSE	FALSE	FALSE	FALSE	FALSE	FALSE	FALSE	FALSE
			123	29	74.8		72.0683	FALSE	FALSE	FALSE	FALSE	FALSE	FALSE	FALSE	72.0683	2.73172	7.46232		123						0	0	FALSE	FALSE	FALSE	FALSE	FALSE	FALSE	FALSE	FALSE	FALSE	FALSE	FALSE
			124	30	61.3		73.0175	FALSE	FALSE	FALSE	FALSE	FALSE	FALSE	FALSE	73.0175	-11.7175	137.3		124						0	0	FALSE	FALSE	FALSE	FALSE	FALSE	FALSE	FALSE	FALSE	FALSE	FALSE	FALSE
			125	30	74		73.0175	FALSE	FALSE	FALSE	FALSE	FALSE	FALSE	FALSE	73.0175	0.982513	0.965332		125						0	0	FALSE	FALSE	FALSE	FALSE	FALSE	FALSE	FALSE	FALSE	FALSE	FALSE	FALSE
			126	30	70		73.0175	FALSE	FALSE	FALSE	FALSE	FALSE	FALSE	FALSE	73.0175	-3.01749	9.10523		126						0	0	FALSE	FALSE	FALSE	FALSE	FALSE	FALSE	FALSE	FALSE	FALSE	FALSE	FALSE
			127	30	66.2		73.0175	FALSE	FALSE	FALSE	FALSE	FALSE	FALSE	FALSE	73.0175	-6.81749	46.4781		127						0	0	FALSE	FALSE	FALSE	FALSE	FALSE	FALSE	FALSE	FALSE	FALSE	FALSE	FALSE
			128	30	66.5		73.0175	FALSE	FALSE	FALSE	FALSE	FALSE	FALSE	FALSE	73.0175	-6.51749	42.4776		128						0	0	FALSE	FALSE	FALSE	FALSE	FALSE	FALSE	FALSE	FALSE	FALSE	FALSE	FALSE
			129	30	75.3		73.0175	FALSE	FALSE	FALSE	FALSE	FALSE	FALSE	FALSE	73.0175	2.28251	5.20987		129						0	0	FALSE	FALSE	FALSE	FALSE	FALSE	FALSE	FALSE	FALSE	FALSE	FALSE	FALSE
			130	31	68.6		73.9146	FALSE	FALSE	FALSE	FALSE	FALSE	FALSE	FALSE	73.9146	-5.31462	28.2452		130						0	0	FALSE	FALSE	FALSE	FALSE	FALSE	FALSE	FALSE	FALSE	FALSE	FALSE	FALSE
			131	31	64.6		73.9146	FALSE	FALSE	FALSE	FALSE	FALSE	FALSE	FALSE	73.9146	-9.31462	86.7622		131						0	0	FALSE	FALSE	FALSE	FALSE	FALSE	FALSE	FALSE	FALSE	FALSE	FALSE	FALSE
			132	32	76.8		74.7625	FALSE	FALSE	FALSE	FALSE	FALSE	FALSE	FALSE	74.7625	2.03747	4.15127		132						0	0	FALSE	FALSE	FALSE	FALSE	FALSE	FALSE	FALSE	FALSE	FALSE	FALSE	FALSE
			133	32	73.6		74.7625	FALSE	FALSE	FALSE	FALSE	FALSE	FALSE	FALSE	74.7625	-1.16253	1.35149		133						0	0	FALSE	FALSE	FALSE	FALSE	FALSE	FALSE	FALSE	FALSE	FALSE	FALSE	FALSE
			134	32	79.2		74.7625	FALSE	FALSE	FALSE	FALSE	FALSE	FALSE	FALSE	74.7625	4.43747	19.6911		134						0	0	FALSE	FALSE	FALSE	FALSE	FALSE	FALSE	FALSE	FALSE	FALSE	FALSE	FALSE
			135	32	71.3		74.7625	FALSE	FALSE	FALSE	FALSE	FALSE	FALSE	FALSE	74.7625	-3.46253	11.9891		135						0	0	FALSE	FALSE	FALSE	FALSE	FALSE	FALSE	FALSE	FALSE	FALSE	FALSE	FALSE
			136	33	71		75.5639	FALSE	FALSE	FALSE	FALSE	FALSE	FALSE	FALSE	75.5639	-4.56393	20.8294		136						0	0	FALSE	FALSE	FALSE	FALSE	FALSE	FALSE	FALSE	FALSE	FALSE	FALSE	FALSE
			137	35	72.6		77.0372	FALSE	FALSE	FALSE	FALSE	FALSE	FALSE	FALSE	77.0372	-4.43723	19.689		137						0	0	FALSE	FALSE	FALSE	FALSE	FALSE	FALSE	FALSE	FALSE	FALSE	FALSE	FALSE
			138	35	84		77.0372	FALSE	FALSE	FALSE	FALSE	FALSE	FALSE	FALSE	77.0372	6.96277	48.4802		138						0	0	FALSE	FALSE	FALSE	FALSE	FALSE	FALSE	FALSE	FALSE	FALSE	FALSE	FALSE
			139	35	65		77.0372	FALSE	FALSE	FALSE	FALSE	FALSE	FALSE	FALSE	77.0372	-12.0372	144.895		139						0	0	FALSE	FALSE	FALSE	FALSE	FALSE	FALSE	FALSE	FALSE	FALSE	FALSE	FALSE
			140	35	82.8		77.0372	FALSE	FALSE	FALSE	FALSE	FALSE	FALSE	FALSE	77.0372	5.76277	33.2096		140						0	0	FALSE	FALSE	FALSE	FALSE	FALSE	FALSE	FALSE	FALSE	FALSE	FALSE	FALSE
			141	41	83.7		80.5791	FALSE	FALSE	FALSE	FALSE	FALSE	FALSE	FALSE	80.5791	3.12092	9.74015		141						0	0	FALSE	FALSE	FALSE	FALSE	FALSE	FALSE	FALSE	FALSE	FALSE	FALSE	FALSE
			142	56	87.5		85.5988	FALSE	FALSE	FALSE	FALSE	FALSE	FALSE	FALSE	85.5988	1.90124	3.61471		142						0	0	FALSE	FALSE	FALSE	FALSE	FALSE	FALSE	FALSE	FALSE	FALSE	FALSE	FALSE
			143	68	63.3		87.4536	FALSE	FALSE	FALSE	FALSE	FALSE	FALSE	FALSE	87.4536	-24.1536	583.399		143						0	0	FALSE	FALSE	FALSE	FALSE	FALSE	FALSE	FALSE	FALSE	FALSE	FALSE	FALSE
			144	69	88		87.5588	FALSE	FALSE	FALSE	FALSE	FALSE	FALSE	FALSE	87.5588	0.44124	0.194693		144						0	0	FALSE	FALSE	FALSE	FALSE	FALSE	FALSE	FALSE	FALSE	FALSE	FALSE	FALSE
			145	69	90.5		87.5588	FALSE	FALSE	FALSE	FALSE	FALSE	FALSE	FALSE	87.5588	2.94124	8.6509		145						0	0	FALSE	FALSE	FALSE	FALSE	FALSE	FALSE	FALSE	FALSE	FALSE	FALSE	FALSE
			146	70	90.2		87.6581	FALSE	FALSE	FALSE	FALSE	FALSE	FALSE	FALSE	87.6581	2.5419	6.46124		146						0	0	FALSE	FALSE	FALSE	FALSE	FALSE	FALSE	FALSE	FALSE	FALSE	FALSE	FALSE
			147	70	86.7		87.6581	FALSE	FALSE	FALSE	FALSE	FALSE	FALSE	FALSE	87.6581	-0.958102	0.91796		147						0	0	FALSE	FALSE	FALSE	FALSE	FALSE	FALSE	FALSE	FALSE	FALSE	FALSE	FALSE
			148	70	82.6		87.6581	FALSE	FALSE	FALSE	FALSE	FALSE	FALSE	FALSE	87.6581	-5.0581	25.5844		148						0	0	FALSE	FALSE	FALSE	FALSE	FALSE	FALSE	FALSE	FALSE	FALSE	FALSE	FALSE
			149	70	84.8		87.6581	FALSE	FALSE	FALSE	FALSE	FALSE	FALSE	FALSE	87.6581	-2.8581	8.16875		149						0	0	FALSE	FALSE	FALSE	FALSE	FALSE	FALSE	FALSE	FALSE	FALSE	FALSE	FALSE
			150	71	92.5		87.752	FALSE	FALSE	FALSE	FALSE	FALSE	FALSE	FALSE	87.752	4.748	22.5436		150						0	0	FALSE	FALSE	FALSE	FALSE	FALSE	FALSE	FALSE	FALSE	FALSE	FALSE	FALSE
			151	71	80.6		87.752	FALSE	FALSE	FALSE	FALSE	FALSE	FALSE	FALSE	87.752	-7.152	51.151		151						0	0	FALSE	FALSE	FALSE	FALSE	FALSE	FALSE	FALSE	FALSE	FALSE	FALSE	FALSE
			152	72	88.8		87.8407	FALSE	FALSE	FALSE	FALSE	FALSE	FALSE	FALSE	87.8407	0.959264	0.920187		152						0	0	FALSE	FALSE	FALSE	FALSE	FALSE	FALSE	FALSE	FALSE	FALSE	FALSE	FALSE
			153	72	76.8		87.8407	FALSE	FALSE	FALSE	FALSE	FALSE	FALSE	FALSE	87.8407	-11.0407	121.898		153						0	0	FALSE	FALSE	FALSE	FALSE	FALSE	FALSE	FALSE	FALSE	FALSE	FALSE	FALSE
			154	73	86		87.9246	FALSE	FALSE	FALSE	FALSE	FALSE	FALSE	FALSE	87.9246	-1.92461	3.70412		154						0	0	FALSE	FALSE	FALSE	FALSE	FALSE	FALSE	FALSE	FALSE	FALSE	FALSE	FALSE
			155	74	81.7		88.0039	FALSE	FALSE	FALSE	FALSE	FALSE	FALSE	FALSE	88.0039	-6.30388	39.7389		155						0	0	FALSE	FALSE	FALSE	FALSE	FALSE	FALSE	FALSE	FALSE	FALSE	FALSE	FALSE
			156	74	88.5		88.0039	FALSE	FALSE	FALSE	FALSE	FALSE	FALSE	FALSE	88.0039	0.49612	0.246135		156						0	0	FALSE	FALSE	FALSE	FALSE	FALSE	FALSE	FALSE	FALSE	FALSE	FALSE	FALSE
			157	74	88.8		88.0039	FALSE	FALSE	FALSE	FALSE	FALSE	FALSE	FALSE	88.0039	0.79612	0.633807		157						0	0	FALSE	FALSE	FALSE	FALSE	FALSE	FALSE	FALSE	FALSE	FALSE	FALSE	FALSE
			158	74	82.4		88.0039	FALSE	FALSE	FALSE	FALSE	FALSE	FALSE	FALSE	88.0039	-5.60388	31.4035		158						0	0	FALSE	FALSE	FALSE	FALSE	FALSE	FALSE	FALSE	FALSE	FALSE	FALSE	FALSE
			159	75	89.3		88.0788	FALSE	FALSE	FALSE	FALSE	FALSE	FALSE	FALSE	88.0788	1.2212	1.49133		159						0	0	FALSE	FALSE	FALSE	FALSE	FALSE	FALSE	FALSE	FALSE	FALSE	FALSE	FALSE
			160	75	87.5		88.0788	FALSE	FALSE	FALSE	FALSE	FALSE	FALSE	FALSE	88.0788	-0.578802	0.335012		160						0	0	FALSE	FALSE	FALSE	FALSE	FALSE	FALSE	FALSE	FALSE	FALSE	FALSE	FALSE
			161	76	88		88.1496	FALSE	FALSE	FALSE	FALSE	FALSE	FALSE	FALSE	88.1496	-0.149613	0.0223841		161						0	0	FALSE	FALSE	FALSE	FALSE	FALSE	FALSE	FALSE	FALSE	FALSE	FALSE	FALSE
			162	76	93.5		88.1496	FALSE	FALSE	FALSE	FALSE	FALSE	FALSE	FALSE	88.1496	5.35039	28.6266		162						0	0	FALSE	FALSE	FALSE	FALSE	FALSE	FALSE	FALSE	FALSE	FALSE	FALSE	FALSE
			163	77	84.5		88.2165	FALSE	FALSE	FALSE	FALSE	FALSE	FALSE	FALSE	88.2165	-3.71654	13.8127		163						0	0	FALSE	FALSE	FALSE	FALSE	FALSE	FALSE	FALSE	FALSE	FALSE	FALSE	FALSE
			164	77	85.6		88.2165	FALSE	FALSE	FALSE	FALSE	FALSE	FALSE	FALSE	88.2165	-2.61654	6.84628		164						0	0	FALSE	FALSE	FALSE	FALSE	FALSE	FALSE	FALSE	FALSE	FALSE	FALSE	FALSE
			165	80	96.6		88.3961	FALSE	FALSE	FALSE	FALSE	FALSE	FALSE	FALSE	88.3961	8.20392	67.3043		165						0	0	FALSE	FALSE	FALSE	FALSE	FALSE	FALSE	FALSE	FALSE	FALSE	FALSE	FALSE
			166	80	94		88.3961	FALSE	FALSE	FALSE	FALSE	FALSE	FALSE	FALSE	88.3961	5.60392	31.4039		166						0	0	FALSE	FALSE	FALSE	FALSE	FALSE	FALSE	FALSE	FALSE	FALSE	FALSE	FALSE
			167	80	83.3		88.3961	FALSE	FALSE	FALSE	FALSE	FALSE	FALSE	FALSE	88.3961	-5.09608	25.9701		167						0	0	FALSE	FALSE	FALSE	FALSE	FALSE	FALSE	FALSE	FALSE	FALSE	FALSE	FALSE
			168	80	81.8		88.3961	FALSE	FALSE	FALSE	FALSE	FALSE	FALSE	FALSE	88.3961	-6.59608	43.5083		168						0	0	FALSE	FALSE	FALSE	FALSE	FALSE	FALSE	FALSE	FALSE	FALSE	FALSE	FALSE
			169	83	93.3		88.5477	FALSE	FALSE	FALSE	FALSE	FALSE	FALSE	FALSE	88.5477	4.75233	22.5847		169						0	0	FALSE	FALSE	FALSE	FALSE	FALSE	FALSE	FALSE	FALSE	FALSE	FALSE	FALSE
			170	86	89.2		88.6756	FALSE	FALSE	FALSE	FALSE	FALSE	FALSE	FALSE	88.6756	0.524357	0.27495		170						0	0	FALSE	FALSE	FALSE	FALSE	FALSE	FALSE	FALSE	FALSE	FALSE	FALSE	FALSE
			171	88	93		88.7497	FALSE	FALSE	FALSE	FALSE	FALSE	FALSE	FALSE	88.7497	4.25031	18.0652		171						0	0	FALSE	FALSE	FALSE	FALSE	FALSE	FALSE	FALSE	FALSE	FALSE	FALSE	FALSE
			172	105	98.9		89.132	FALSE	FALSE	FALSE	FALSE	FALSE	FALSE	FALSE	89.132	9.76802	95.4141		172						0	0	FALSE	FALSE	FALSE	FALSE	FALSE	FALSE	FALSE	FALSE	FALSE	FALSE	FALSE
			173	123	95		89.2835	FALSE	FALSE	FALSE	FALSE	FALSE	FALSE	FALSE	89.2835	5.71653	32.6788		173						0	0	FALSE	FALSE	FALSE	FALSE	FALSE	FALSE	FALSE	FALSE	FALSE	FALSE	FALSE
			174	139	92.5		89.3346	FALSE	FALSE	FALSE	FALSE	FALSE	FALSE	FALSE	89.3346	3.16539	10.0197		174						0	0	FALSE	FALSE	FALSE	FALSE	FALSE	FALSE	FALSE	FALSE	FALSE	FALSE	FALSE
			175	143	94		89.3417	FALSE	FALSE	FALSE	FALSE	FALSE	FALSE	FALSE	89.3417	4.65835	21.7002		175						0	0	FALSE	FALSE	FALSE	FALSE	FALSE	FALSE	FALSE	FALSE	FALSE	FALSE	FALSE
			176	147	95.3		89.3473	FALSE	FALSE	FALSE	FALSE	FALSE	FALSE	FALSE	89.3473	5.95273	35.435		176						0	0	FALSE	FALSE	FALSE	FALSE	FALSE	FALSE	FALSE	FALSE	FALSE	FALSE	FALSE
			177	149	96		89.3496	FALSE	FALSE	FALSE	FALSE	FALSE	FALSE	FALSE	89.3496	6.65036	44.2273		177						0	0	FALSE	FALSE	FALSE	FALSE	FALSE	FALSE	FALSE	FALSE	FALSE	FALSE	FALSE
			178	150	97.5		89.3507	FALSE	FALSE	FALSE	FALSE	FALSE	FALSE	FALSE	89.3507	8.14927	66.4106		178						0	0	FALSE	FALSE	FALSE	FALSE	FALSE	FALSE	FALSE	FALSE	FALSE	FALSE	FALSE
			179	167	91		89.3623	FALSE	FALSE	FALSE	FALSE	FALSE	FALSE	FALSE	89.3623	1.63771	2.68209		179						0	0	FALSE	FALSE	FALSE	FALSE	FALSE	FALSE	FALSE	FALSE	FALSE	FALSE	FALSE
			180	204	81		89.3686	FALSE	FALSE	FALSE	FALSE	FALSE	FALSE	FALSE	89.3686	-8.36858	70.0332		180						0	0	FALSE	FALSE	FALSE	FALSE	FALSE	FALSE	FALSE	FALSE	FALSE	FALSE	FALSE
			181	220	97		89.3691	FALSE	FALSE	FALSE	FALSE	FALSE	FALSE	FALSE	89.3691	7.63089	58.2304		181						0	0	FALSE	FALSE	FALSE	FALSE	FALSE	FALSE	FALSE	FALSE	FALSE	FALSE	FALSE
			182				0.502582	FALSE	FALSE	FALSE	FALSE	FALSE	FALSE	FALSE	0	FALSE	FALSE		182						0	0	FALSE	FALSE	FALSE	FALSE	FALSE	FALSE	FALSE	FALSE	FALSE	FALSE	FALSE
			183				0.502582	FALSE	FALSE	FALSE	FALSE	FALSE	FALSE	FALSE	0	FALSE	FALSE		183						0	0	FALSE	FALSE	FALSE	FALSE	FALSE	FALSE	FALSE	FALSE	FALSE	FALSE	FALSE
			184				0.502582	FALSE	FALSE	FALSE	FALSE	FALSE	FALSE	FALSE	0	FALSE	FALSE		184						0	0	FALSE	FALSE	FALSE	FALSE	FALSE	FALSE	FALSE	FALSE	FALSE	FALSE	FALSE
			185				0.502582	FALSE	FALSE	FALSE	FALSE	FALSE	FALSE	FALSE	0	FALSE	FALSE		185						0	0	FALSE	FALSE	FALSE	FALSE	FALSE	FALSE	FALSE	FALSE	FALSE	FALSE	FALSE
			186				0.502582	FALSE	FALSE	FALSE	FALSE	FALSE	FALSE	FALSE	0	FALSE	FALSE		186						0	0	FALSE	FALSE	FALSE	FALSE	FALSE	FALSE	FALSE	FALSE	FALSE	FALSE	FALSE
			187				0.502582	FALSE	FALSE	FALSE	FALSE	FALSE	FALSE	FALSE	0	FALSE	FALSE		187						0	0	FALSE	FALSE	FALSE	FALSE	FALSE	FALSE	FALSE	FALSE	FALSE	FALSE	FALSE
			188				0.502582	FALSE	FALSE	FALSE	FALSE	FALSE	FALSE	FALSE	0	FALSE	FALSE		188						0	0	FALSE	FALSE	FALSE	FALSE	FALSE	FALSE	FALSE	FALSE	FALSE	FALSE	FALSE
			189				0.502582	FALSE	FALSE	FALSE	FALSE	FALSE	FALSE	FALSE	0	FALSE	FALSE		189						0	0	FALSE	FALSE	FALSE	FALSE	FALSE	FALSE	FALSE	FALSE	FALSE	FALSE	FALSE
			190				0.502582	FALSE	FALSE	FALSE	FALSE	FALSE	FALSE	FALSE	0	FALSE	FALSE		190						0	0	FALSE	FALSE	FALSE	FALSE	FALSE	FALSE	FALSE	FALSE	FALSE	FALSE	FALSE
			191				0.502582	FALSE	FALSE	FALSE	FALSE	FALSE	FALSE	FALSE	0	FALSE	FALSE		191						0	0	FALSE	FALSE	FALSE	FALSE	FALSE	FALSE	FALSE	FALSE	FALSE	FALSE	FALSE
			192				0.502582	FALSE	FALSE	FALSE	FALSE	FALSE	FALSE	FALSE	0	FALSE	FALSE		192						0	0	FALSE	FALSE	FALSE	FALSE	FALSE	FALSE	FALSE	FALSE	FALSE	FALSE	FALSE
			193				0.502582	FALSE	FALSE	FALSE	FALSE	FALSE	FALSE	FALSE	0	FALSE	FALSE		193						0	0	FALSE	FALSE	FALSE	FALSE	FALSE	FALSE	FALSE	FALSE	FALSE	FALSE	FALSE
			194				0.502582	FALSE	FALSE	FALSE	FALSE	FALSE	FALSE	FALSE	0	FALSE	FALSE		194						0	0	FALSE	FALSE	FALSE	FALSE	FALSE	FALSE	FALSE	FALSE	FALSE	FALSE	FALSE
			195				0.502582	FALSE	FALSE	FALSE	FALSE	FALSE	FALSE	FALSE	0	FALSE	FALSE		195						0	0	FALSE	FALSE	FALSE	FALSE	FALSE	FALSE	FALSE	FALSE	FALSE	FALSE	FALSE
			196				0.502582	FALSE	FALSE	FALSE	FALSE	FALSE	FALSE	FALSE	0	FALSE	FALSE		196						0	0	FALSE	FALSE	FALSE	FALSE	FALSE	FALSE	FALSE	FALSE	FALSE	FALSE	FALSE
			197				0.502582	FALSE	FALSE	FALSE	FALSE	FALSE	FALSE	FALSE	0	FALSE	FALSE		197						0	0	FALSE	FALSE	FALSE	FALSE	FALSE	FALSE	FALSE	FALSE	FALSE	FALSE	FALSE
			198				0.502582	FALSE	FALSE	FALSE	FALSE	FALSE	FALSE	FALSE	0	FALSE	FALSE		198						0	0	FALSE	FALSE	FALSE	FALSE	FALSE	FALSE	FALSE	FALSE	FALSE	FALSE	FALSE
			199				0.502582	FALSE	FALSE	FALSE	FALSE	FALSE	FALSE	FALSE	0	FALSE	FALSE		199						0	0	FALSE	FALSE	FALSE	FALSE	FALSE	FALSE	FALSE	FALSE	FALSE	FALSE	FALSE
			200				0.502582	FALSE	FALSE	FALSE	FALSE	FALSE	FALSE	FALSE	0	FALSE	FALSE		200						0	0	FALSE	FALSE	FALSE	FALSE	FALSE	FALSE	FALSE	FALSE	FALSE	FALSE	FALSE
			201				0.502582	FALSE	FALSE	FALSE	FALSE	FALSE	FALSE	FALSE	0	FALSE	FALSE		201						0	0	FALSE	FALSE	FALSE	FALSE	FALSE	FALSE	FALSE	FALSE	FALSE	FALSE	FALSE
			202				0.502582	FALSE	FALSE	FALSE	FALSE	FALSE	FALSE	FALSE	0	FALSE	FALSE		202						0	0	FALSE	FALSE	FALSE	FALSE	FALSE	FALSE	FALSE	FALSE	FALSE	FALSE	FALSE
			203				0.502582	FALSE	FALSE	FALSE	FALSE	FALSE	FALSE	FALSE	0	FALSE	FALSE		203						0	0	FALSE	FALSE	FALSE	FALSE	FALSE	FALSE	FALSE	FALSE	FALSE	FALSE	FALSE
			204				0.502582	FALSE	FALSE	FALSE	FALSE	FALSE	FALSE	FALSE	0	FALSE	FALSE		204						0	0	FALSE	FALSE	FALSE	FALSE	FALSE	FALSE	FALSE	FALSE	FALSE	FALSE	FALSE
			205				0.502582	FALSE	FALSE	FALSE	FALSE	FALSE	FALSE	FALSE	0	FALSE	FALSE		205						0	0	FALSE	FALSE	FALSE	FALSE	FALSE	FALSE	FALSE	FALSE	FALSE	FALSE	FALSE
			206				0.502582	FALSE	FALSE	FALSE	FALSE	FALSE	FALSE	FALSE	0	FALSE	FALSE		206						0	0	FALSE	FALSE	FALSE	FALSE	FALSE	FALSE	FALSE	FALSE	FALSE	FALSE	FALSE
			207				0.502582	FALSE	FALSE	FALSE	FALSE	FALSE	FALSE	FALSE	0	FALSE	FALSE		207						0	0	FALSE	FALSE	FALSE	FALSE	FALSE	FALSE	FALSE	FALSE	FALSE	FALSE	FALSE
			208				0.502582	FALSE	FALSE	FALSE	FALSE	FALSE	FALSE	FALSE	0	FALSE	FALSE		208						0	0	FALSE	FALSE	FALSE	FALSE	FALSE	FALSE	FALSE	FALSE	FALSE	FALSE	FALSE
			209				0.502582	FALSE	FALSE	FALSE	FALSE	FALSE	FALSE	FALSE	0	FALSE	FALSE		209						0	0	FALSE	FALSE	FALSE	FALSE	FALSE	FALSE	FALSE	FALSE	FALSE	FALSE	FALSE
			210				0.502582	FALSE	FALSE	FALSE	FALSE	FALSE	FALSE	FALSE	0	FALSE	FALSE		210						0	0	FALSE	FALSE	FALSE	FALSE	FALSE	FALSE	FALSE	FALSE	FALSE	FALSE	FALSE
			211				0.502582	FALSE	FALSE	FALSE	FALSE	FALSE	FALSE	FALSE	0	FALSE	FALSE		211						0	0	FALSE	FALSE	FALSE	FALSE	FALSE	FALSE	FALSE	FALSE	FALSE	FALSE	FALSE
			212				0.502582	FALSE	FALSE	FALSE	FALSE	FALSE	FALSE	FALSE	0	FALSE	FALSE		212						0	0	FALSE	FALSE	FALSE	FALSE	FALSE	FALSE	FALSE	FALSE	FALSE	FALSE	FALSE
			213				0.502582	FALSE	FALSE	FALSE	FALSE	FALSE	FALSE	FALSE	0	FALSE	FALSE		213						0	0	FALSE	FALSE	FALSE	FALSE	FALSE	FALSE	FALSE	FALSE	FALSE	FALSE	FALSE
			214				0.502582	FALSE	FALSE	FALSE	FALSE	FALSE	FALSE	FALSE	0	FALSE	FALSE		214						0	0	FALSE	FALSE	FALSE	FALSE	FALSE	FALSE	FALSE	FALSE	FALSE	FALSE	FALSE
			215				0.502582	FALSE	FALSE	FALSE	FALSE	FALSE	FALSE	FALSE	0	FALSE	FALSE		215						0	0	FALSE	FALSE	FALSE	FALSE	FALSE	FALSE	FALSE	FALSE	FALSE	FALSE	FALSE
			216				0.502582	FALSE	FALSE	FALSE	FALSE	FALSE	FALSE	FALSE	0	FALSE	FALSE		216						0	0	FALSE	FALSE	FALSE	FALSE	FALSE	FALSE	FALSE	FALSE	FALSE	FALSE	FALSE
			217				0.502582	FALSE	FALSE	FALSE	FALSE	FALSE	FALSE	FALSE	0	FALSE	FALSE		217						0	0	FALSE	FALSE	FALSE	FALSE	FALSE	FALSE	FALSE	FALSE	FALSE	FALSE	FALSE
			218				0.502582	FALSE	FALSE	FALSE	FALSE	FALSE	FALSE	FALSE	0	FALSE	FALSE		218						0	0	FALSE	FALSE	FALSE	FALSE	FALSE	FALSE	FALSE	FALSE	FALSE	FALSE	FALSE
			219				0.502582	FALSE	FALSE	FALSE	FALSE	FALSE	FALSE	FALSE	0	FALSE	FALSE		219						0	0	FALSE	FALSE	FALSE	FALSE	FALSE	FALSE	FALSE	FALSE	FALSE	FALSE	FALSE
			220				0.502582	FALSE	FALSE	FALSE	FALSE	FALSE	FALSE	FALSE	0	FALSE	FALSE		220						0	0	FALSE	FALSE	FALSE	FALSE	FALSE	FALSE	FALSE	FALSE	FALSE	FALSE	FALSE
			221				0.502582	FALSE	FALSE	FALSE	FALSE	FALSE	FALSE	FALSE	0	FALSE	FALSE		221						0	0	FALSE	FALSE	FALSE	FALSE	FALSE	FALSE	FALSE	FALSE	FALSE	FALSE	FALSE
			222				0.502582	FALSE	FALSE	FALSE	FALSE	FALSE	FALSE	FALSE	0	FALSE	FALSE		222						0	0	FALSE	FALSE	FALSE	FALSE	FALSE	FALSE	FALSE	FALSE	FALSE	FALSE	FALSE
			223				0.502582	FALSE	FALSE	FALSE	FALSE	FALSE	FALSE	FALSE	0	FALSE	FALSE		223						0	0	FALSE	FALSE	FALSE	FALSE	FALSE	FALSE	FALSE	FALSE	FALSE	FALSE	FALSE
			224				0.502582	FALSE	FALSE	FALSE	FALSE	FALSE	FALSE	FALSE	0	FALSE	FALSE		224						0	0	FALSE	FALSE	FALSE	FALSE	FALSE	FALSE	FALSE	FALSE	FALSE	FALSE	FALSE
			225				0.502582	FALSE	FALSE	FALSE	FALSE	FALSE	FALSE	FALSE	0	FALSE	FALSE		225						0	0	FALSE	FALSE	FALSE	FALSE	FALSE	FALSE	FALSE	FALSE	FALSE	FALSE	FALSE
			226				0.502582	FALSE	FALSE	FALSE	FALSE	FALSE	FALSE	FALSE	0	FALSE	FALSE		226						0	0	FALSE	FALSE	FALSE	FALSE	FALSE	FALSE	FALSE	FALSE	FALSE	FALSE	FALSE
			227				0.502582	FALSE	FALSE	FALSE	FALSE	FALSE	FALSE	FALSE	0	FALSE	FALSE		227						0	0	FALSE	FALSE	FALSE	FALSE	FALSE	FALSE	FALSE	FALSE	FALSE	FALSE	FALSE
			228				0.502582	FALSE	FALSE	FALSE	FALSE	FALSE	FALSE	FALSE	0	FALSE	FALSE		228						0	0	FALSE	FALSE	FALSE	FALSE	FALSE	FALSE	FALSE	FALSE	FALSE	FALSE	FALSE
			229				0.502582	FALSE	FALSE	FALSE	FALSE	FALSE	FALSE	FALSE	0	FALSE	FALSE		229						0	0	FALSE	FALSE	FALSE	FALSE	FALSE	FALSE	FALSE	FALSE	FALSE	FALSE	FALSE
			230				0.502582	FALSE	FALSE	FALSE	FALSE	FALSE	FALSE	FALSE	0	FALSE	FALSE		230						0	0	FALSE	FALSE	FALSE	FALSE	FALSE	FALSE	FALSE	FALSE	FALSE	FALSE	FALSE
			231				0.502582	FALSE	FALSE	FALSE	FALSE	FALSE	FALSE	FALSE	0	FALSE	FALSE		231						0	0	FALSE	FALSE	FALSE	FALSE	FALSE	FALSE	FALSE	FALSE	FALSE	FALSE	FALSE
			232				0.502582	FALSE	FALSE	FALSE	FALSE	FALSE	FALSE	FALSE	0	FALSE	FALSE		232						0	0	FALSE	FALSE	FALSE	FALSE	FALSE	FALSE	FALSE	FALSE	FALSE	FALSE	FALSE
			233				0.502582	FALSE	FALSE	FALSE	FALSE	FALSE	FALSE	FALSE	0	FALSE	FALSE		233						0	0	FALSE	FALSE	FALSE	FALSE	FALSE	FALSE	FALSE	FALSE	FALSE	FALSE	FALSE
			234				0.502582	FALSE	FALSE	FALSE	FALSE	FALSE	FALSE	FALSE	0	FALSE	FALSE		234						0	0	FALSE	FALSE	FALSE	FALSE	FALSE	FALSE	FALSE	FALSE	FALSE	FALSE	FALSE
			235				0.502582	FALSE	FALSE	FALSE	FALSE	FALSE	FALSE	FALSE	0	FALSE	FALSE		235						0	0	FALSE	FALSE	FALSE	FALSE	FALSE	FALSE	FALSE	FALSE	FALSE	FALSE	FALSE
			236				0.502582	FALSE	FALSE	FALSE	FALSE	FALSE	FALSE	FALSE	0	FALSE	FALSE		236						0	0	FALSE	FALSE	FALSE	FALSE	FALSE	FALSE	FALSE	FALSE	FALSE	FALSE	FALSE
			237				0.502582	FALSE	FALSE	FALSE	FALSE	FALSE	FALSE	FALSE	0	FALSE	FALSE		237						0	0	FALSE	FALSE	FALSE	FALSE	FALSE	FALSE	FALSE	FALSE	FALSE	FALSE	FALSE
			238				0.502582	FALSE	FALSE	FALSE	FALSE	FALSE	FALSE	FALSE	0	FALSE	FALSE		238						0	0	FALSE	FALSE	FALSE	FALSE	FALSE	FALSE	FALSE	FALSE	FALSE	FALSE	FALSE
			239				0.502582	FALSE	FALSE	FALSE	FALSE	FALSE	FALSE	FALSE	0	FALSE	FALSE		239						0	0	FALSE	FALSE	FALSE	FALSE	FALSE	FALSE	FALSE	FALSE	FALSE	FALSE	FALSE
			240				0.502582	FALSE	FALSE	FALSE	FALSE	FALSE	FALSE	FALSE	0	FALSE	FALSE		240						0	0	FALSE	FALSE	FALSE	FALSE	FALSE	FALSE	FALSE	FALSE	FALSE	FALSE	FALSE
			241				0.502582	FALSE	FALSE	FALSE	FALSE	FALSE	FALSE	FALSE	0	FALSE	FALSE		241						0	0	FALSE	FALSE	FALSE	FALSE	FALSE	FALSE	FALSE	FALSE	FALSE	FALSE	FALSE
			242				0.502582	FALSE	FALSE	FALSE	FALSE	FALSE	FALSE	FALSE	0	FALSE	FALSE		242						0	0	FALSE	FALSE	FALSE	FALSE	FALSE	FALSE	FALSE	FALSE	FALSE	FALSE	FALSE
			243				0.502582	FALSE	FALSE	FALSE	FALSE	FALSE	FALSE	FALSE	0	FALSE	FALSE		243						0	0	FALSE	FALSE	FALSE	FALSE	FALSE	FALSE	FALSE	FALSE	FALSE	FALSE	FALSE
			244				0.502582	FALSE	FALSE	FALSE	FALSE	FALSE	FALSE	FALSE	0	FALSE	FALSE		244						0	0	FALSE	FALSE	FALSE	FALSE	FALSE	FALSE	FALSE	FALSE	FALSE	FALSE	FALSE
			245				0.502582	FALSE	FALSE	FALSE	FALSE	FALSE	FALSE	FALSE	0	FALSE	FALSE		245						0	0	FALSE	FALSE	FALSE	FALSE	FALSE	FALSE	FALSE	FALSE	FALSE	FALSE	FALSE
			246				0.502582	FALSE	FALSE	FALSE	FALSE	FALSE	FALSE	FALSE	0	FALSE	FALSE		246						0	0	FALSE	FALSE	FALSE	FALSE	FALSE	FALSE	FALSE	FALSE	FALSE	FALSE	FALSE
			247				0.502582	FALSE	FALSE	FALSE	FALSE	FALSE	FALSE	FALSE	0	FALSE	FALSE		247						0	0	FALSE	FALSE	FALSE	FALSE	FALSE	FALSE	FALSE	FALSE	FALSE	FALSE	FALSE
			248				0.502582	FALSE	FALSE	FALSE	FALSE	FALSE	FALSE	FALSE	0	FALSE	FALSE		248						0	0	FALSE	FALSE	FALSE	FALSE	FALSE	FALSE	FALSE	FALSE	FALSE	FALSE	FALSE
			249				0.502582	FALSE	FALSE	FALSE	FALSE	FALSE	FALSE	FALSE	0	FALSE	FALSE		249						0	0	FALSE	FALSE	FALSE	FALSE	FALSE	FALSE	FALSE	FALSE	FALSE	FALSE	FALSE
			250				0.502582	FALSE	FALSE	FALSE	FALSE	FALSE	FALSE	FALSE	0	FALSE	FALSE		250						0	0	FALSE	FALSE	FALSE	FALSE	FALSE	FALSE	FALSE	FALSE	FALSE	FALSE	FALSE
			251				0.502582	FALSE	FALSE	FALSE	FALSE	FALSE	FALSE	FALSE	0	FALSE	FALSE		251						0	0	FALSE	FALSE	FALSE	FALSE	FALSE	FALSE	FALSE	FALSE	FALSE	FALSE	FALSE
			252				0.502582	FALSE	FALSE	FALSE	FALSE	FALSE	FALSE	FALSE	0	FALSE	FALSE		252						0	0	FALSE	FALSE	FALSE	FALSE	FALSE	FALSE	FALSE	FALSE	FALSE	FALSE	FALSE
			253				0.502582	FALSE	FALSE	FALSE	FALSE	FALSE	FALSE	FALSE	0	FALSE	FALSE		253						0	0	FALSE	FALSE	FALSE	FALSE	FALSE	FALSE	FALSE	FALSE	FALSE	FALSE	FALSE
			254				0.502582	FALSE	FALSE	FALSE	FALSE	FALSE	FALSE	FALSE	0	FALSE	FALSE		254						0	0	FALSE	FALSE	FALSE	FALSE	FALSE	FALSE	FALSE	FALSE	FALSE	FALSE	FALSE
			255				0.502582	FALSE	FALSE	FALSE	FALSE	FALSE	FALSE	FALSE	0	FALSE	FALSE		255						0	0	FALSE	FALSE	FALSE	FALSE	FALSE	FALSE	FALSE	FALSE	FALSE	FALSE	FALSE
			256				0.502582	FALSE	FALSE	FALSE	FALSE	FALSE	FALSE	FALSE	0	FALSE	FALSE		256						0	0	FALSE	FALSE	FALSE	FALSE	FALSE	FALSE	FALSE	FALSE	FALSE	FALSE	FALSE
			257				0.502582	FALSE	FALSE	FALSE	FALSE	FALSE	FALSE	FALSE	0	FALSE	FALSE		257						0	0	FALSE	FALSE	FALSE	FALSE	FALSE	FALSE	FALSE	FALSE	FALSE	FALSE	FALSE
			258				0.502582	FALSE	FALSE	FALSE	FALSE	FALSE	FALSE	FALSE	0	FALSE	FALSE		258						0	0	FALSE	FALSE	FALSE	FALSE	FALSE	FALSE	FALSE	FALSE	FALSE	FALSE	FALSE
			259				0.502582	FALSE	FALSE	FALSE	FALSE	FALSE	FALSE	FALSE	0	FALSE	FALSE		259						0	0	FALSE	FALSE	FALSE	FALSE	FALSE	FALSE	FALSE	FALSE	FALSE	FALSE	FALSE
			260				0.502582	FALSE	FALSE	FALSE	FALSE	FALSE	FALSE	FALSE	0	FALSE	FALSE		260						0	0	FALSE	FALSE	FALSE	FALSE	FALSE	FALSE	FALSE	FALSE	FALSE	FALSE	FALSE
			261				0.502582	FALSE	FALSE	FALSE	FALSE	FALSE	FALSE	FALSE	0	FALSE	FALSE		261						0	0	FALSE	FALSE	FALSE	FALSE	FALSE	FALSE	FALSE	FALSE	FALSE	FALSE	FALSE
			262				0.502582	FALSE	FALSE	FALSE	FALSE	FALSE	FALSE	FALSE	0	FALSE	FALSE		262						0	0	FALSE	FALSE	FALSE	FALSE	FALSE	FALSE	FALSE	FALSE	FALSE	FALSE	FALSE
			263				0.502582	FALSE	FALSE	FALSE	FALSE	FALSE	FALSE	FALSE	0	FALSE	FALSE		263						0	0	FALSE	FALSE	FALSE	FALSE	FALSE	FALSE	FALSE	FALSE	FALSE	FALSE	FALSE
			264				0.502582	FALSE	FALSE	FALSE	FALSE	FALSE	FALSE	FALSE	0	FALSE	FALSE		264						0	0	FALSE	FALSE	FALSE	FALSE	FALSE	FALSE	FALSE	FALSE	FALSE	FALSE	FALSE
			265				0.502582	FALSE	FALSE	FALSE	FALSE	FALSE	FALSE	FALSE	0	FALSE	FALSE		265						0	0	FALSE	FALSE	FALSE	FALSE	FALSE	FALSE	FALSE	FALSE	FALSE	FALSE	FALSE
			266				0.502582	FALSE	FALSE	FALSE	FALSE	FALSE	FALSE	FALSE	0	FALSE	FALSE		266						0	0	FALSE	FALSE	FALSE	FALSE	FALSE	FALSE	FALSE	FALSE	FALSE	FALSE	FALSE
			267				0.502582	FALSE	FALSE	FALSE	FALSE	FALSE	FALSE	FALSE	0	FALSE	FALSE		267						0	0	FALSE	FALSE	FALSE	FALSE	FALSE	FALSE	FALSE	FALSE	FALSE	FALSE	FALSE
			268				0.502582	FALSE	FALSE	FALSE	FALSE	FALSE	FALSE	FALSE	0	FALSE	FALSE		268						0	0	FALSE	FALSE	FALSE	FALSE	FALSE	FALSE	FALSE	FALSE	FALSE	FALSE	FALSE
			269				0.502582	FALSE	FALSE	FALSE	FALSE	FALSE	FALSE	FALSE	0	FALSE	FALSE		269						0	0	FALSE	FALSE	FALSE	FALSE	FALSE	FALSE	FALSE	FALSE	FALSE	FALSE	FALSE
			270				0.502582	FALSE	FALSE	FALSE	FALSE	FALSE	FALSE	FALSE	0	FALSE	FALSE		270						0	0	FALSE	FALSE	FALSE	FALSE	FALSE	FALSE	FALSE	FALSE	FALSE	FALSE	FALSE
			271				0.502582	FALSE	FALSE	FALSE	FALSE	FALSE	FALSE	FALSE	0	FALSE	FALSE		271						0	0	FALSE	FALSE	FALSE	FALSE	FALSE	FALSE	FALSE	FALSE	FALSE	FALSE	FALSE
			272				0.502582	FALSE	FALSE	FALSE	FALSE	FALSE	FALSE	FALSE	0	FALSE	FALSE		272						0	0	FALSE	FALSE	FALSE	FALSE	FALSE	FALSE	FALSE	FALSE	FALSE	FALSE	FALSE
			273				0.502582	FALSE	FALSE	FALSE	FALSE	FALSE	FALSE	FALSE	0	FALSE	FALSE		273						0	0	FALSE	FALSE	FALSE	FALSE	FALSE	FALSE	FALSE	FALSE	FALSE	FALSE	FALSE
			274				0.502582	FALSE	FALSE	FALSE	FALSE	FALSE	FALSE	FALSE	0	FALSE	FALSE		274						0	0	FALSE	FALSE	FALSE	FALSE	FALSE	FALSE	FALSE	FALSE	FALSE	FALSE	FALSE
			275				0.502582	FALSE	FALSE	FALSE	FALSE	FALSE	FALSE	FALSE	0	FALSE	FALSE		275						0	0	FALSE	FALSE	FALSE	FALSE	FALSE	FALSE	FALSE	FALSE	FALSE	FALSE	FALSE
			276				0.502582	FALSE	FALSE	FALSE	FALSE	FALSE	FALSE	FALSE	0	FALSE	FALSE		276						0	0	FALSE	FALSE	FALSE	FALSE	FALSE	FALSE	FALSE	FALSE	FALSE	FALSE	FALSE
			277				0.502582	FALSE	FALSE	FALSE	FALSE	FALSE	FALSE	FALSE	0	FALSE	FALSE		277						0	0	FALSE	FALSE	FALSE	FALSE	FALSE	FALSE	FALSE	FALSE	FALSE	FALSE	FALSE
			278				0.502582	FALSE	FALSE	FALSE	FALSE	FALSE	FALSE	FALSE	0	FALSE	FALSE		278						0	0	FALSE	FALSE	FALSE	FALSE	FALSE	FALSE	FALSE	FALSE	FALSE	FALSE	FALSE
			279				0.502582	FALSE	FALSE	FALSE	FALSE	FALSE	FALSE	FALSE	0	FALSE	FALSE		279						0	0	FALSE	FALSE	FALSE	FALSE	FALSE	FALSE	FALSE	FALSE	FALSE	FALSE	FALSE
			280				0.502582	FALSE	FALSE	FALSE	FALSE	FALSE	FALSE	FALSE	0	FALSE	FALSE		280						0	0	FALSE	FALSE	FALSE	FALSE	FALSE	FALSE	FALSE	FALSE	FALSE	FALSE	FALSE
			281				0.502582	FALSE	FALSE	FALSE	FALSE	FALSE	FALSE	FALSE	0	FALSE	FALSE		281						0	0	FALSE	FALSE	FALSE	FALSE	FALSE	FALSE	FALSE	FALSE	FALSE	FALSE	FALSE
			282				0.502582	FALSE	FALSE	FALSE	FALSE	FALSE	FALSE	FALSE	0	FALSE	FALSE		282						0	0	FALSE	FALSE	FALSE	FALSE	FALSE	FALSE	FALSE	FALSE	FALSE	FALSE	FALSE
			283				0.502582	FALSE	FALSE	FALSE	FALSE	FALSE	FALSE	FALSE	0	FALSE	FALSE		283						0	0	FALSE	FALSE	FALSE	FALSE	FALSE	FALSE	FALSE	FALSE	FALSE	FALSE	FALSE
			284				0.502582	FALSE	FALSE	FALSE	FALSE	FALSE	FALSE	FALSE	0	FALSE	FALSE		284						0	0	FALSE	FALSE	FALSE	FALSE	FALSE	FALSE	FALSE	FALSE	FALSE	FALSE	FALSE
			285				0.502582	FALSE	FALSE	FALSE	FALSE	FALSE	FALSE	FALSE	0	FALSE	FALSE		285						0	0	FALSE	FALSE	FALSE	FALSE	FALSE	FALSE	FALSE	FALSE	FALSE	FALSE	FALSE
			286				0.502582	FALSE	FALSE	FALSE	FALSE	FALSE	FALSE	FALSE	0	FALSE	FALSE		286						0	0	FALSE	FALSE	FALSE	FALSE	FALSE	FALSE	FALSE	FALSE	FALSE	FALSE	FALSE
			287				0.502582	FALSE	FALSE	FALSE	FALSE	FALSE	FALSE	FALSE	0	FALSE	FALSE		287						0	0	FALSE	FALSE	FALSE	FALSE	FALSE	FALSE	FALSE	FALSE	FALSE	FALSE	FALSE
			288				0.502582	FALSE	FALSE	FALSE	FALSE	FALSE	FALSE	FALSE	0	FALSE	FALSE		288						0	0	FALSE	FALSE	FALSE	FALSE	FALSE	FALSE	FALSE	FALSE	FALSE	FALSE	FALSE
			289				0.502582	FALSE	FALSE	FALSE	FALSE	FALSE	FALSE	FALSE	0	FALSE	FALSE		289						0	0	FALSE	FALSE	FALSE	FALSE	FALSE	FALSE	FALSE	FALSE	FALSE	FALSE	FALSE
			290				0.502582	FALSE	FALSE	FALSE	FALSE	FALSE	FALSE	FALSE	0	FALSE	FALSE		290						0	0	FALSE	FALSE	FALSE	FALSE	FALSE	FALSE	FALSE	FALSE	FALSE	FALSE	FALSE
			291				0.502582	FALSE	FALSE	FALSE	FALSE	FALSE	FALSE	FALSE	0	FALSE	FALSE		291						0	0	FALSE	FALSE	FALSE	FALSE	FALSE	FALSE	FALSE	FALSE	FALSE	FALSE	FALSE
			292				0.502582	FALSE	FALSE	FALSE	FALSE	FALSE	FALSE	FALSE	0	FALSE	FALSE		292						0	0	FALSE	FALSE	FALSE	FALSE	FALSE	FALSE	FALSE	FALSE	FALSE	FALSE	FALSE
			293				0.502582	FALSE	FALSE	FALSE	FALSE	FALSE	FALSE	FALSE	0	FALSE	FALSE		293						0	0	FALSE	FALSE	FALSE	FALSE	FALSE	FALSE	FALSE	FALSE	FALSE	FALSE	FALSE
			294				0.502582	FALSE	FALSE	FALSE	FALSE	FALSE	FALSE	FALSE	0	FALSE	FALSE		294						0	0	FALSE	FALSE	FALSE	FALSE	FALSE	FALSE	FALSE	FALSE	FALSE	FALSE	FALSE
			295				0.502582	FALSE	FALSE	FALSE	FALSE	FALSE	FALSE	FALSE	0	FALSE	FALSE		295						0	0	FALSE	FALSE	FALSE	FALSE	FALSE	FALSE	FALSE	FALSE	FALSE	FALSE	FALSE
			296				0.502582	FALSE	FALSE	FALSE	FALSE	FALSE	FALSE	FALSE	0	FALSE	FALSE		296						0	0	FALSE	FALSE	FALSE	FALSE	FALSE	FALSE	FALSE	FALSE	FALSE	FALSE	FALSE
			297				0.502582	FALSE	FALSE	FALSE	FALSE	FALSE	FALSE	FALSE	0	FALSE	FALSE		297						0	0	FALSE	FALSE	FALSE	FALSE	FALSE	FALSE	FALSE	FALSE	FALSE	FALSE	FALSE
			298				0.502582	FALSE	FALSE	FALSE	FALSE	FALSE	FALSE	FALSE	0	FALSE	FALSE		298						0	0	FALSE	FALSE	FALSE	FALSE	FALSE	FALSE	FALSE	FALSE	FALSE	FALSE	FALSE
			299				0.502582	FALSE	FALSE	FALSE	FALSE	FALSE	FALSE	FALSE	0	FALSE	FALSE		299						0	0	FALSE	FALSE	FALSE	FALSE	FALSE	FALSE	FALSE	FALSE	FALSE	FALSE	FALSE
			300				0.502582	FALSE	FALSE	FALSE	FALSE	FALSE	FALSE	FALSE	0	FALSE	FALSE		300						0	0	FALSE	FALSE	FALSE	FALSE	FALSE	FALSE	FALSE	FALSE	FALSE	FALSE	FALSE
			301				0.502582	FALSE	FALSE	FALSE	FALSE	FALSE	FALSE	FALSE	0	FALSE	FALSE		301						0	0	FALSE	FALSE	FALSE	FALSE	FALSE	FALSE	FALSE	FALSE	FALSE	FALSE	FALSE
			302				0.502582	FALSE	FALSE	FALSE	FALSE	FALSE	FALSE	FALSE	0	FALSE	FALSE		302						0	0	FALSE	FALSE	FALSE	FALSE	FALSE	FALSE	FALSE	FALSE	FALSE	FALSE	FALSE
			303				0.502582	FALSE	FALSE	FALSE	FALSE	FALSE	FALSE	FALSE	0	FALSE	FALSE		303						0	0	FALSE	FALSE	FALSE	FALSE	FALSE	FALSE	FALSE	FALSE	FALSE	FALSE	FALSE
			304				0.502582	FALSE	FALSE	FALSE	FALSE	FALSE	FALSE	FALSE	0	FALSE	FALSE		304						0	0	FALSE	FALSE	FALSE	FALSE	FALSE	FALSE	FALSE	FALSE	FALSE	FALSE	FALSE
			305				0.502582	FALSE	FALSE	FALSE	FALSE	FALSE	FALSE	FALSE	0	FALSE	FALSE		305						0	0	FALSE	FALSE	FALSE	FALSE	FALSE	FALSE	FALSE	FALSE	FALSE	FALSE	FALSE
			306				0.502582	FALSE	FALSE	FALSE	FALSE	FALSE	FALSE	FALSE	0	FALSE	FALSE		306						0	0	FALSE	FALSE	FALSE	FALSE	FALSE	FALSE	FALSE	FALSE	FALSE	FALSE	FALSE
			307				0.502582	FALSE	FALSE	FALSE	FALSE	FALSE	FALSE	FALSE	0	FALSE	FALSE		307						0	0	FALSE	FALSE	FALSE	FALSE	FALSE	FALSE	FALSE	FALSE	FALSE	FALSE	FALSE
			308				0.502582	FALSE	FALSE	FALSE	FALSE	FALSE	FALSE	FALSE	0	FALSE	FALSE		308						0	0	FALSE	FALSE	FALSE	FALSE	FALSE	FALSE	FALSE	FALSE	FALSE	FALSE	FALSE
			309				0.502582	FALSE	FALSE	FALSE	FALSE	FALSE	FALSE	FALSE	0	FALSE	FALSE		309						0	0	FALSE	FALSE	FALSE	FALSE	FALSE	FALSE	FALSE	FALSE	FALSE	FALSE	FALSE
			310				0.502582	FALSE	FALSE	FALSE	FALSE	FALSE	FALSE	FALSE	0	FALSE	FALSE		310						0	0	FALSE	FALSE	FALSE	FALSE	FALSE	FALSE	FALSE	FALSE	FALSE	FALSE	FALSE
			311				0.502582	FALSE	FALSE	FALSE	FALSE	FALSE	FALSE	FALSE	0	FALSE	FALSE		311						0	0	FALSE	FALSE	FALSE	FALSE	FALSE	FALSE	FALSE	FALSE	FALSE	FALSE	FALSE
			312				0.502582	FALSE	FALSE	FALSE	FALSE	FALSE	FALSE	FALSE	0	FALSE	FALSE		312						0	0	FALSE	FALSE	FALSE	FALSE	FALSE	FALSE	FALSE	FALSE	FALSE	FALSE	FALSE
			313				0.502582	FALSE	FALSE	FALSE	FALSE	FALSE	FALSE	FALSE	0	FALSE	FALSE		313						0	0	FALSE	FALSE	FALSE	FALSE	FALSE	FALSE	FALSE	FALSE	FALSE	FALSE	FALSE
			314				0.502582	FALSE	FALSE	FALSE	FALSE	FALSE	FALSE	FALSE	0	FALSE	FALSE		314						0	0	FALSE	FALSE	FALSE	FALSE	FALSE	FALSE	FALSE	FALSE	FALSE	FALSE	FALSE
			315				0.502582	FALSE	FALSE	FALSE	FALSE	FALSE	FALSE	FALSE	0	FALSE	FALSE		315						0	0	FALSE	FALSE	FALSE	FALSE	FALSE	FALSE	FALSE	FALSE	FALSE	FALSE	FALSE
			316				0.502582	FALSE	FALSE	FALSE	FALSE	FALSE	FALSE	FALSE	0	FALSE	FALSE		316						0	0	FALSE	FALSE	FALSE	FALSE	FALSE	FALSE	FALSE	FALSE	FALSE	FALSE	FALSE
			317				0.502582	FALSE	FALSE	FALSE	FALSE	FALSE	FALSE	FALSE	0	FALSE	FALSE		317						0	0	FALSE	FALSE	FALSE	FALSE	FALSE	FALSE	FALSE	FALSE	FALSE	FALSE	FALSE
			318				0.502582	FALSE	FALSE	FALSE	FALSE	FALSE	FALSE	FALSE	0	FALSE	FALSE		318						0	0	FALSE	FALSE	FALSE	FALSE	FALSE	FALSE	FALSE	FALSE	FALSE	FALSE	FALSE
			319				0.502582	FALSE	FALSE	FALSE	FALSE	FALSE	FALSE	FALSE	0	FALSE	FALSE		319						0	0	FALSE	FALSE	FALSE	FALSE	FALSE	FALSE	FALSE	FALSE	FALSE	FALSE	FALSE
			320				0.502582	FALSE	FALSE	FALSE	FALSE	FALSE	FALSE	FALSE	0	FALSE	FALSE		320						0	0	FALSE	FALSE	FALSE	FALSE	FALSE	FALSE	FALSE	FALSE	FALSE	FALSE	FALSE
			321				0.502582	FALSE	FALSE	FALSE	FALSE	FALSE	FALSE	FALSE	0	FALSE	FALSE		321						0	0	FALSE	FALSE	FALSE	FALSE	FALSE	FALSE	FALSE	FALSE	FALSE	FALSE	FALSE
			322				0.502582	FALSE	FALSE	FALSE	FALSE	FALSE	FALSE	FALSE	0	FALSE	FALSE		322						0	0	FALSE	FALSE	FALSE	FALSE	FALSE	FALSE	FALSE	FALSE	FALSE	FALSE	FALSE
			323				0.502582	FALSE	FALSE	FALSE	FALSE	FALSE	FALSE	FALSE	0	FALSE	FALSE		323						0	0	FALSE	FALSE	FALSE	FALSE	FALSE	FALSE	FALSE	FALSE	FALSE	FALSE	FALSE
			324				0.502582	FALSE	FALSE	FALSE	FALSE	FALSE	FALSE	FALSE	0	FALSE	FALSE		324						0	0	FALSE	FALSE	FALSE	FALSE	FALSE	FALSE	FALSE	FALSE	FALSE	FALSE	FALSE
			325				0.502582	FALSE	FALSE	FALSE	FALSE	FALSE	FALSE	FALSE	0	FALSE	FALSE		325						0	0	FALSE	FALSE	FALSE	FALSE	FALSE	FALSE	FALSE	FALSE	FALSE	FALSE	FALSE
			326				0.502582	FALSE	FALSE	FALSE	FALSE	FALSE	FALSE	FALSE	0	FALSE	FALSE		326						0	0	FALSE	FALSE	FALSE	FALSE	FALSE	FALSE	FALSE	FALSE	FALSE	FALSE	FALSE
			327				0.502582	FALSE	FALSE	FALSE	FALSE	FALSE	FALSE	FALSE	0	FALSE	FALSE		327						0	0	FALSE	FALSE	FALSE	FALSE	FALSE	FALSE	FALSE	FALSE	FALSE	FALSE	FALSE
			328				0.502582	FALSE	FALSE	FALSE	FALSE	FALSE	FALSE	FALSE	0	FALSE	FALSE		328						0	0	FALSE	FALSE	FALSE	FALSE	FALSE	FALSE	FALSE	FALSE	FALSE	FALSE	FALSE
			329				0.502582	FALSE	FALSE	FALSE	FALSE	FALSE	FALSE	FALSE	0	FALSE	FALSE		329						0	0	FALSE	FALSE	FALSE	FALSE	FALSE	FALSE	FALSE	FALSE	FALSE	FALSE	FALSE
			330				0.502582	FALSE	FALSE	FALSE	FALSE	FALSE	FALSE	FALSE	0	FALSE	FALSE		330						0	0	FALSE	FALSE	FALSE	FALSE	FALSE	FALSE	FALSE	FALSE	FALSE	FALSE	FALSE
			331				0.502582	FALSE	FALSE	FALSE	FALSE	FALSE	FALSE	FALSE	0	FALSE	FALSE		331						0	0	FALSE	FALSE	FALSE	FALSE	FALSE	FALSE	FALSE	FALSE	FALSE	FALSE	FALSE
			332				0.502582	FALSE	FALSE	FALSE	FALSE	FALSE	FALSE	FALSE	0	FALSE	FALSE		332						0	0	FALSE	FALSE	FALSE	FALSE	FALSE	FALSE	FALSE	FALSE	FALSE	FALSE	FALSE
			333				0.502582	FALSE	FALSE	FALSE	FALSE	FALSE	FALSE	FALSE	0	FALSE	FALSE		333						0	0	FALSE	FALSE	FALSE	FALSE	FALSE	FALSE	FALSE	FALSE	FALSE	FALSE	FALSE
			334				0.502582	FALSE	FALSE	FALSE	FALSE	FALSE	FALSE	FALSE	0	FALSE	FALSE		334						0	0	FALSE	FALSE	FALSE	FALSE	FALSE	FALSE	FALSE	FALSE	FALSE	FALSE	FALSE
			335				0.502582	FALSE	FALSE	FALSE	FALSE	FALSE	FALSE	FALSE	0	FALSE	FALSE		335						0	0	FALSE	FALSE	FALSE	FALSE	FALSE	FALSE	FALSE	FALSE	FALSE	FALSE	FALSE
			336				0.502582	FALSE	FALSE	FALSE	FALSE	FALSE	FALSE	FALSE	0	FALSE	FALSE		336						0	0	FALSE	FALSE	FALSE	FALSE	FALSE	FALSE	FALSE	FALSE	FALSE	FALSE	FALSE
			337				0.502582	FALSE	FALSE	FALSE	FALSE	FALSE	FALSE	FALSE	0	FALSE	FALSE		337						0	0	FALSE	FALSE	FALSE	FALSE	FALSE	FALSE	FALSE	FALSE	FALSE	FALSE	FALSE
			338				0.502582	FALSE	FALSE	FALSE	FALSE	FALSE	FALSE	FALSE	0	FALSE	FALSE		338						0	0	FALSE	FALSE	FALSE	FALSE	FALSE	FALSE	FALSE	FALSE	FALSE	FALSE	FALSE
			339				0.502582	FALSE	FALSE	FALSE	FALSE	FALSE	FALSE	FALSE	0	FALSE	FALSE		339						0	0	FALSE	FALSE	FALSE	FALSE	FALSE	FALSE	FALSE	FALSE	FALSE	FALSE	FALSE
			340				0.502582	FALSE	FALSE	FALSE	FALSE	FALSE	FALSE	FALSE	0	FALSE	FALSE		340						0	0	FALSE	FALSE	FALSE	FALSE	FALSE	FALSE	FALSE	FALSE	FALSE	FALSE	FALSE
			341				0.502582	FALSE	FALSE	FALSE	FALSE	FALSE	FALSE	FALSE	0	FALSE	FALSE		341						0	0	FALSE	FALSE	FALSE	FALSE	FALSE	FALSE	FALSE	FALSE	FALSE	FALSE	FALSE
			342				0.502582	FALSE	FALSE	FALSE	FALSE	FALSE	FALSE	FALSE	0	FALSE	FALSE		342						0	0	FALSE	FALSE	FALSE	FALSE	FALSE	FALSE	FALSE	FALSE	FALSE	FALSE	FALSE
			343				0.502582	FALSE	FALSE	FALSE	FALSE	FALSE	FALSE	FALSE	0	FALSE	FALSE		343						0	0	FALSE	FALSE	FALSE	FALSE	FALSE	FALSE	FALSE	FALSE	FALSE	FALSE	FALSE
			344				0.502582	FALSE	FALSE	FALSE	FALSE	FALSE	FALSE	FALSE	0	FALSE	FALSE		344						0	0	FALSE	FALSE	FALSE	FALSE	FALSE	FALSE	FALSE	FALSE	FALSE	FALSE	FALSE
			345				0.502582	FALSE	FALSE	FALSE	FALSE	FALSE	FALSE	FALSE	0	FALSE	FALSE		345						0	0	FALSE	FALSE	FALSE	FALSE	FALSE	FALSE	FALSE	FALSE	FALSE	FALSE	FALSE
			346				0.502582	FALSE	FALSE	FALSE	FALSE	FALSE	FALSE	FALSE	0	FALSE	FALSE		346						0	0	FALSE	FALSE	FALSE	FALSE	FALSE	FALSE	FALSE	FALSE	FALSE	FALSE	FALSE
			347				0.502582	FALSE	FALSE	FALSE	FALSE	FALSE	FALSE	FALSE	0	FALSE	FALSE		347						0	0	FALSE	FALSE	FALSE	FALSE	FALSE	FALSE	FALSE	FALSE	FALSE	FALSE	FALSE
			348				0.502582	FALSE	FALSE	FALSE	FALSE	FALSE	FALSE	FALSE	0	FALSE	FALSE		348						0	0	FALSE	FALSE	FALSE	FALSE	FALSE	FALSE	FALSE	FALSE	FALSE	FALSE	FALSE
			349				0.502582	FALSE	FALSE	FALSE	FALSE	FALSE	FALSE	FALSE	0	FALSE	FALSE		349						0	0	FALSE	FALSE	FALSE	FALSE	FALSE	FALSE	FALSE	FALSE	FALSE	FALSE	FALSE
			350				0.502582	FALSE	FALSE	FALSE	FALSE	FALSE	FALSE	FALSE	0	FALSE	FALSE		350						0	0	FALSE	FALSE	FALSE	FALSE	FALSE	FALSE	FALSE	FALSE	FALSE	FALSE	FALSE
			351				0.502582	FALSE	FALSE	FALSE	FALSE	FALSE	FALSE	FALSE	0	FALSE	FALSE		351						0	0	FALSE	FALSE	FALSE	FALSE	FALSE	FALSE	FALSE	FALSE	FALSE	FALSE	FALSE
			352				0.502582	FALSE	FALSE	FALSE	FALSE	FALSE	FALSE	FALSE	0	FALSE	FALSE		352						0	0	FALSE	FALSE	FALSE	FALSE	FALSE	FALSE	FALSE	FALSE	FALSE	FALSE	FALSE
			353				0.502582	FALSE	FALSE	FALSE	FALSE	FALSE	FALSE	FALSE	0	FALSE	FALSE		353						0	0	FALSE	FALSE	FALSE	FALSE	FALSE	FALSE	FALSE	FALSE	FALSE	FALSE	FALSE
			354				0.502582	FALSE	FALSE	FALSE	FALSE	FALSE	FALSE	FALSE	0	FALSE	FALSE		354						0	0	FALSE	FALSE	FALSE	FALSE	FALSE	FALSE	FALSE	FALSE	FALSE	FALSE	FALSE
			355				0.502582	FALSE	FALSE	FALSE	FALSE	FALSE	FALSE	FALSE	0	FALSE	FALSE		355						0	0	FALSE	FALSE	FALSE	FALSE	FALSE	FALSE	FALSE	FALSE	FALSE	FALSE	FALSE
			356				0.502582	FALSE	FALSE	FALSE	FALSE	FALSE	FALSE	FALSE	0	FALSE	FALSE		356						0	0	FALSE	FALSE	FALSE	FALSE	FALSE	FALSE	FALSE	FALSE	FALSE	FALSE	FALSE
			357				0.502582	FALSE	FALSE	FALSE	FALSE	FALSE	FALSE	FALSE	0	FALSE	FALSE		357						0	0	FALSE	FALSE	FALSE	FALSE	FALSE	FALSE	FALSE	FALSE	FALSE	FALSE	FALSE
			358				0.502582	FALSE	FALSE	FALSE	FALSE	FALSE	FALSE	FALSE	0	FALSE	FALSE		358						0	0	FALSE	FALSE	FALSE	FALSE	FALSE	FALSE	FALSE	FALSE	FALSE	FALSE	FALSE
			359				0.502582	FALSE	FALSE	FALSE	FALSE	FALSE	FALSE	FALSE	0	FALSE	FALSE		359						0	0	FALSE	FALSE	FALSE	FALSE	FALSE	FALSE	FALSE	FALSE	FALSE	FALSE	FALSE
			360				0.502582	FALSE	FALSE	FALSE	FALSE	FALSE	FALSE	FALSE	0	FALSE	FALSE		360						0	0	FALSE	FALSE	FALSE	FALSE	FALSE	FALSE	FALSE	FALSE	FALSE	FALSE	FALSE
			361				0.502582	FALSE	FALSE	FALSE	FALSE	FALSE	FALSE	FALSE	0	FALSE	FALSE		361						0	0	FALSE	FALSE	FALSE	FALSE	FALSE	FALSE	FALSE	FALSE	FALSE	FALSE	FALSE
			362				0.502582	FALSE	FALSE	FALSE	FALSE	FALSE	FALSE	FALSE	0	FALSE	FALSE		362						0	0	FALSE	FALSE	FALSE	FALSE	FALSE	FALSE	FALSE	FALSE	FALSE	FALSE	FALSE
			363				0.502582	FALSE	FALSE	FALSE	FALSE	FALSE	FALSE	FALSE	0	FALSE	FALSE		363						0	0	FALSE	FALSE	FALSE	FALSE	FALSE	FALSE	FALSE	FALSE	FALSE	FALSE	FALSE
			364				0.502582	FALSE	FALSE	FALSE	FALSE	FALSE	FALSE	FALSE	0	FALSE	FALSE		364						0	0	FALSE	FALSE	FALSE	FALSE	FALSE	FALSE	FALSE	FALSE	FALSE	FALSE	FALSE
			365				0.502582	FALSE	FALSE	FALSE	FALSE	FALSE	FALSE	FALSE	0	FALSE	FALSE		365						0	0	FALSE	FALSE	FALSE	FALSE	FALSE	FALSE	FALSE	FALSE	FALSE	FALSE	FALSE
			366				0.502582	FALSE	FALSE	FALSE	FALSE	FALSE	FALSE	FALSE	0	FALSE	FALSE		366						0	0	FALSE	FALSE	FALSE	FALSE	FALSE	FALSE	FALSE	FALSE	FALSE	FALSE	FALSE
			367				0.502582	FALSE	FALSE	FALSE	FALSE	FALSE	FALSE	FALSE	0	FALSE	FALSE		367						0	0	FALSE	FALSE	FALSE	FALSE	FALSE	FALSE	FALSE	FALSE	FALSE	FALSE	FALSE
			368				0.502582	FALSE	FALSE	FALSE	FALSE	FALSE	FALSE	FALSE	0	FALSE	FALSE		368						0	0	FALSE	FALSE	FALSE	FALSE	FALSE	FALSE	FALSE	FALSE	FALSE	FALSE	FALSE
			369				0.502582	FALSE	FALSE	FALSE	FALSE	FALSE	FALSE	FALSE	0	FALSE	FALSE		369						0	0	FALSE	FALSE	FALSE	FALSE	FALSE	FALSE	FALSE	FALSE	FALSE	FALSE	FALSE
			370				0.502582	FALSE	FALSE	FALSE	FALSE	FALSE	FALSE	FALSE	0	FALSE	FALSE		370						0	0	FALSE	FALSE	FALSE	FALSE	FALSE	FALSE	FALSE	FALSE	FALSE	FALSE	FALSE
			371				0.502582	FALSE	FALSE	FALSE	FALSE	FALSE	FALSE	FALSE	0	FALSE	FALSE		371						0	0	FALSE	FALSE	FALSE	FALSE	FALSE	FALSE	FALSE	FALSE	FALSE	FALSE	FALSE
			372				0.502582	FALSE	FALSE	FALSE	FALSE	FALSE	FALSE	FALSE	0	FALSE	FALSE		372						0	0	FALSE	FALSE	FALSE	FALSE	FALSE	FALSE	FALSE	FALSE	FALSE	FALSE	FALSE
			373				0.502582	FALSE	FALSE	FALSE	FALSE	FALSE	FALSE	FALSE	0	FALSE	FALSE		373						0	0	FALSE	FALSE	FALSE	FALSE	FALSE	FALSE	FALSE	FALSE	FALSE	FALSE	FALSE
			374				0.502582	FALSE	FALSE	FALSE	FALSE	FALSE	FALSE	FALSE	0	FALSE	FALSE		374						0	0	FALSE	FALSE	FALSE	FALSE	FALSE	FALSE	FALSE	FALSE	FALSE	FALSE	FALSE
			375				0.502582	FALSE	FALSE	FALSE	FALSE	FALSE	FALSE	FALSE	0	FALSE	FALSE		375						0	0	FALSE	FALSE	FALSE	FALSE	FALSE	FALSE	FALSE	FALSE	FALSE	FALSE	FALSE
			376				0.502582	FALSE	FALSE	FALSE	FALSE	FALSE	FALSE	FALSE	0	FALSE	FALSE		376						0	0	FALSE	FALSE	FALSE	FALSE	FALSE	FALSE	FALSE	FALSE	FALSE	FALSE	FALSE
			377				0.502582	FALSE	FALSE	FALSE	FALSE	FALSE	FALSE	FALSE	0	FALSE	FALSE		377						0	0	FALSE	FALSE	FALSE	FALSE	FALSE	FALSE	FALSE	FALSE	FALSE	FALSE	FALSE
			378				0.502582	FALSE	FALSE	FALSE	FALSE	FALSE	FALSE	FALSE	0	FALSE	FALSE		378						0	0	FALSE	FALSE	FALSE	FALSE	FALSE	FALSE	FALSE	FALSE	FALSE	FALSE	FALSE
			379				0.502582	FALSE	FALSE	FALSE	FALSE	FALSE	FALSE	FALSE	0	FALSE	FALSE		379						0	0	FALSE	FALSE	FALSE	FALSE	FALSE	FALSE	FALSE	FALSE	FALSE	FALSE	FALSE
			380				0.502582	FALSE	FALSE	FALSE	FALSE	FALSE	FALSE	FALSE	0	FALSE	FALSE		380						0	0	FALSE	FALSE	FALSE	FALSE	FALSE	FALSE	FALSE	FALSE	FALSE	FALSE	FALSE
			381				0.502582	FALSE	FALSE	FALSE	FALSE	FALSE	FALSE	FALSE	0	FALSE	FALSE		381						0	0	FALSE	FALSE	FALSE	FALSE	FALSE	FALSE	FALSE	FALSE	FALSE	FALSE	FALSE
			382				0.502582	FALSE	FALSE	FALSE	FALSE	FALSE	FALSE	FALSE	0	FALSE	FALSE		382						0	0	FALSE	FALSE	FALSE	FALSE	FALSE	FALSE	FALSE	FALSE	FALSE	FALSE	FALSE
			383				0.502582	FALSE	FALSE	FALSE	FALSE	FALSE	FALSE	FALSE	0	FALSE	FALSE		383						0	0	FALSE	FALSE	FALSE	FALSE	FALSE	FALSE	FALSE	FALSE	FALSE	FALSE	FALSE
			384				0.502582	FALSE	FALSE	FALSE	FALSE	FALSE	FALSE	FALSE	0	FALSE	FALSE		384						0	0	FALSE	FALSE	FALSE	FALSE	FALSE	FALSE	FALSE	FALSE	FALSE	FALSE	FALSE
			385				0.502582	FALSE	FALSE	FALSE	FALSE	FALSE	FALSE	FALSE	0	FALSE	FALSE		385						0	0	FALSE	FALSE	FALSE	FALSE	FALSE	FALSE	FALSE	FALSE	FALSE	FALSE	FALSE
			386				0.502582	FALSE	FALSE	FALSE	FALSE	FALSE	FALSE	FALSE	0	FALSE	FALSE		386						0	0	FALSE	FALSE	FALSE	FALSE	FALSE	FALSE	FALSE	FALSE	FALSE	FALSE	FALSE
			387				0.502582	FALSE	FALSE	FALSE	FALSE	FALSE	FALSE	FALSE	0	FALSE	FALSE		387						0	0	FALSE	FALSE	FALSE	FALSE	FALSE	FALSE	FALSE	FALSE	FALSE	FALSE	FALSE
			388				0.502582	FALSE	FALSE	FALSE	FALSE	FALSE	FALSE	FALSE	0	FALSE	FALSE		388						0	0	FALSE	FALSE	FALSE	FALSE	FALSE	FALSE	FALSE	FALSE	FALSE	FALSE	FALSE
			389				0.502582	FALSE	FALSE	FALSE	FALSE	FALSE	FALSE	FALSE	0	FALSE	FALSE		389						0	0	FALSE	FALSE	FALSE	FALSE	FALSE	FALSE	FALSE	FALSE	FALSE	FALSE	FALSE
			390				0.502582	FALSE	FALSE	FALSE	FALSE	FALSE	FALSE	FALSE	0	FALSE	FALSE		390						0	0	FALSE	FALSE	FALSE	FALSE	FALSE	FALSE	FALSE	FALSE	FALSE	FALSE	FALSE
			391				0.502582	FALSE	FALSE	FALSE	FALSE	FALSE	FALSE	FALSE	0	FALSE	FALSE		391						0	0	FALSE	FALSE	FALSE	FALSE	FALSE	FALSE	FALSE	FALSE	FALSE	FALSE	FALSE
			392				0.502582	FALSE	FALSE	FALSE	FALSE	FALSE	FALSE	FALSE	0	FALSE	FALSE		392						0	0	FALSE	FALSE	FALSE	FALSE	FALSE	FALSE	FALSE	FALSE	FALSE	FALSE	FALSE
			393				0.502582	FALSE	FALSE	FALSE	FALSE	FALSE	FALSE	FALSE	0	FALSE	FALSE		393						0	0	FALSE	FALSE	FALSE	FALSE	FALSE	FALSE	FALSE	FALSE	FALSE	FALSE	FALSE
			394				0.502582	FALSE	FALSE	FALSE	FALSE	FALSE	FALSE	FALSE	0	FALSE	FALSE		394						0	0	FALSE	FALSE	FALSE	FALSE	FALSE	FALSE	FALSE	FALSE	FALSE	FALSE	FALSE
			395				0.502582	FALSE	FALSE	FALSE	FALSE	FALSE	FALSE	FALSE	0	FALSE	FALSE		395						0	0	FALSE	FALSE	FALSE	FALSE	FALSE	FALSE	FALSE	FALSE	FALSE	FALSE	FALSE
			396				0.502582	FALSE	FALSE	FALSE	FALSE	FALSE	FALSE	FALSE	0	FALSE	FALSE		396						0	0	FALSE	FALSE	FALSE	FALSE	FALSE	FALSE	FALSE	FALSE	FALSE	FALSE	FALSE
			397				0.502582	FALSE	FALSE	FALSE	FALSE	FALSE	FALSE	FALSE	0	FALSE	FALSE		397						0	0	FALSE	FALSE	FALSE	FALSE	FALSE	FALSE	FALSE	FALSE	FALSE	FALSE	FALSE
			398				0.502582	FALSE	FALSE	FALSE	FALSE	FALSE	FALSE	FALSE	0	FALSE	FALSE		398						0	0	FALSE	FALSE	FALSE	FALSE	FALSE	FALSE	FALSE	FALSE	FALSE	FALSE	FALSE
			399				0.502582	FALSE	FALSE	FALSE	FALSE	FALSE	FALSE	FALSE	0	FALSE	FALSE		399						0	0	FALSE	FALSE	FALSE	FALSE	FALSE	FALSE	FALSE	FALSE	FALSE	FALSE	FALSE
			400				0.502582	FALSE	FALSE	FALSE	FALSE	FALSE	FALSE	FALSE	0	FALSE	FALSE		400						0	0	FALSE	FALSE	FALSE	FALSE	FALSE	FALSE	FALSE	FALSE	FALSE	FALSE	FALSE
			401				0.502582	FALSE	FALSE	FALSE	FALSE	FALSE	FALSE	FALSE	0	FALSE	FALSE		401						0	0	FALSE	FALSE	FALSE	FALSE	FALSE	FALSE	FALSE	FALSE	FALSE	FALSE	FALSE
			402				0.502582	FALSE	FALSE	FALSE	FALSE	FALSE	FALSE	FALSE	0	FALSE	FALSE		402						0	0	FALSE	FALSE	FALSE	FALSE	FALSE	FALSE	FALSE	FALSE	FALSE	FALSE	FALSE
			403				0.502582	FALSE	FALSE	FALSE	FALSE	FALSE	FALSE	FALSE	0	FALSE	FALSE		403						0	0	FALSE	FALSE	FALSE	FALSE	FALSE	FALSE	FALSE	FALSE	FALSE	FALSE	FALSE
			404				0.502582	FALSE	FALSE	FALSE	FALSE	FALSE	FALSE	FALSE	0	FALSE	FALSE		404						0	0	FALSE	FALSE	FALSE	FALSE	FALSE	FALSE	FALSE	FALSE	FALSE	FALSE	FALSE
			405				0.502582	FALSE	FALSE	FALSE	FALSE	FALSE	FALSE	FALSE	0	FALSE	FALSE		405						0	0	FALSE	FALSE	FALSE	FALSE	FALSE	FALSE	FALSE	FALSE	FALSE	FALSE	FALSE
			406				0.502582	FALSE	FALSE	FALSE	FALSE	FALSE	FALSE	FALSE	0	FALSE	FALSE		406						0	0	FALSE	FALSE	FALSE	FALSE	FALSE	FALSE	FALSE	FALSE	FALSE	FALSE	FALSE
			407				0.502582	FALSE	FALSE	FALSE	FALSE	FALSE	FALSE	FALSE	0	FALSE	FALSE		407						0	0	FALSE	FALSE	FALSE	FALSE	FALSE	FALSE	FALSE	FALSE	FALSE	FALSE	FALSE
			408				0.502582	FALSE	FALSE	FALSE	FALSE	FALSE	FALSE	FALSE	0	FALSE	FALSE		408						0	0	FALSE	FALSE	FALSE	FALSE	FALSE	FALSE	FALSE	FALSE	FALSE	FALSE	FALSE
			409				0.502582	FALSE	FALSE	FALSE	FALSE	FALSE	FALSE	FALSE	0	FALSE	FALSE		409						0	0	FALSE	FALSE	FALSE	FALSE	FALSE	FALSE	FALSE	FALSE	FALSE	FALSE	FALSE
			410				0.502582	FALSE	FALSE	FALSE	FALSE	FALSE	FALSE	FALSE	0	FALSE	FALSE		410						0	0	FALSE	FALSE	FALSE	FALSE	FALSE	FALSE	FALSE	FALSE	FALSE	FALSE	FALSE
			411				0.502582	FALSE	FALSE	FALSE	FALSE	FALSE	FALSE	FALSE	0	FALSE	FALSE		411						0	0	FALSE	FALSE	FALSE	FALSE	FALSE	FALSE	FALSE	FALSE	FALSE	FALSE	FALSE
			412				0.502582	FALSE	FALSE	FALSE	FALSE	FALSE	FALSE	FALSE	0	FALSE	FALSE		412						0	0	FALSE	FALSE	FALSE	FALSE	FALSE	FALSE	FALSE	FALSE	FALSE	FALSE	FALSE
			413				0.502582	FALSE	FALSE	FALSE	FALSE	FALSE	FALSE	FALSE	0	FALSE	FALSE		413						0	0	FALSE	FALSE	FALSE	FALSE	FALSE	FALSE	FALSE	FALSE	FALSE	FALSE	FALSE
			414				0.502582	FALSE	FALSE	FALSE	FALSE	FALSE	FALSE	FALSE	0	FALSE	FALSE		414						0	0	FALSE	FALSE	FALSE	FALSE	FALSE	FALSE	FALSE	FALSE	FALSE	FALSE	FALSE
			415				0.502582	FALSE	FALSE	FALSE	FALSE	FALSE	FALSE	FALSE	0	FALSE	FALSE		415						0	0	FALSE	FALSE	FALSE	FALSE	FALSE	FALSE	FALSE	FALSE	FALSE	FALSE	FALSE
			416				0.502582	FALSE	FALSE	FALSE	FALSE	FALSE	FALSE	FALSE	0	FALSE	FALSE		416						0	0	FALSE	FALSE	FALSE	FALSE	FALSE	FALSE	FALSE	FALSE	FALSE	FALSE	FALSE
			417				0.502582	FALSE	FALSE	FALSE	FALSE	FALSE	FALSE	FALSE	0	FALSE	FALSE		417						0	0	FALSE	FALSE	FALSE	FALSE	FALSE	FALSE	FALSE	FALSE	FALSE	FALSE	FALSE
			418				0.502582	FALSE	FALSE	FALSE	FALSE	FALSE	FALSE	FALSE	0	FALSE	FALSE		418						0	0	FALSE	FALSE	FALSE	FALSE	FALSE	FALSE	FALSE	FALSE	FALSE	FALSE	FALSE
			419				0.502582	FALSE	FALSE	FALSE	FALSE	FALSE	FALSE	FALSE	0	FALSE	FALSE		419						0	0	FALSE	FALSE	FALSE	FALSE	FALSE	FALSE	FALSE	FALSE	FALSE	FALSE	FALSE
			420				0.502582	FALSE	FALSE	FALSE	FALSE	FALSE	FALSE	FALSE	0	FALSE	FALSE		420						0	0	FALSE	FALSE	FALSE	FALSE	FALSE	FALSE	FALSE	FALSE	FALSE	FALSE	FALSE
			421				0.502582	FALSE	FALSE	FALSE	FALSE	FALSE	FALSE	FALSE	0	FALSE	FALSE		421						0	0	FALSE	FALSE	FALSE	FALSE	FALSE	FALSE	FALSE	FALSE	FALSE	FALSE	FALSE
			422				0.502582	FALSE	FALSE	FALSE	FALSE	FALSE	FALSE	FALSE	0	FALSE	FALSE		422						0	0	FALSE	FALSE	FALSE	FALSE	FALSE	FALSE	FALSE	FALSE	FALSE	FALSE	FALSE
			423				0.502582	FALSE	FALSE	FALSE	FALSE	FALSE	FALSE	FALSE	0	FALSE	FALSE		423						0	0	FALSE	FALSE	FALSE	FALSE	FALSE	FALSE	FALSE	FALSE	FALSE	FALSE	FALSE
			424				0.502582	FALSE	FALSE	FALSE	FALSE	FALSE	FALSE	FALSE	0	FALSE	FALSE		424						0	0	FALSE	FALSE	FALSE	FALSE	FALSE	FALSE	FALSE	FALSE	FALSE	FALSE	FALSE
			425				0.502582	FALSE	FALSE	FALSE	FALSE	FALSE	FALSE	FALSE	0	FALSE	FALSE		425						0	0	FALSE	FALSE	FALSE	FALSE	FALSE	FALSE	FALSE	FALSE	FALSE	FALSE	FALSE
			426				0.502582	FALSE	FALSE	FALSE	FALSE	FALSE	FALSE	FALSE	0	FALSE	FALSE		426						0	0	FALSE	FALSE	FALSE	FALSE	FALSE	FALSE	FALSE	FALSE	FALSE	FALSE	FALSE
			427				0.502582	FALSE	FALSE	FALSE	FALSE	FALSE	FALSE	FALSE	0	FALSE	FALSE		427						0	0	FALSE	FALSE	FALSE	FALSE	FALSE	FALSE	FALSE	FALSE	FALSE	FALSE	FALSE
			428				0.502582	FALSE	FALSE	FALSE	FALSE	FALSE	FALSE	FALSE	0	FALSE	FALSE		428						0	0	FALSE	FALSE	FALSE	FALSE	FALSE	FALSE	FALSE	FALSE	FALSE	FALSE	FALSE
			429				0.502582	FALSE	FALSE	FALSE	FALSE	FALSE	FALSE	FALSE	0	FALSE	FALSE		429						0	0	FALSE	FALSE	FALSE	FALSE	FALSE	FALSE	FALSE	FALSE	FALSE	FALSE	FALSE
			430				0.502582	FALSE	FALSE	FALSE	FALSE	FALSE	FALSE	FALSE	0	FALSE	FALSE		430						0	0	FALSE	FALSE	FALSE	FALSE	FALSE	FALSE	FALSE	FALSE	FALSE	FALSE	FALSE
			431				0.502582	FALSE	FALSE	FALSE	FALSE	FALSE	FALSE	FALSE	0	FALSE	FALSE		431						0	0	FALSE	FALSE	FALSE	FALSE	FALSE	FALSE	FALSE	FALSE	FALSE	FALSE	FALSE
			432				0.502582	FALSE	FALSE	FALSE	FALSE	FALSE	FALSE	FALSE	0	FALSE	FALSE		432						0	0	FALSE	FALSE	FALSE	FALSE	FALSE	FALSE	FALSE	FALSE	FALSE	FALSE	FALSE
			433				0.502582	FALSE	FALSE	FALSE	FALSE	FALSE	FALSE	FALSE	0	FALSE	FALSE		433						0	0	FALSE	FALSE	FALSE	FALSE	FALSE	FALSE	FALSE	FALSE	FALSE	FALSE	FALSE
			434				0.502582	FALSE	FALSE	FALSE	FALSE	FALSE	FALSE	FALSE	0	FALSE	FALSE		434						0	0	FALSE	FALSE	FALSE	FALSE	FALSE	FALSE	FALSE	FALSE	FALSE	FALSE	FALSE
			435				0.502582	FALSE	FALSE	FALSE	FALSE	FALSE	FALSE	FALSE	0	FALSE	FALSE		435						0	0	FALSE	FALSE	FALSE	FALSE	FALSE	FALSE	FALSE	FALSE	FALSE	FALSE	FALSE
			436				0.502582	FALSE	FALSE	FALSE	FALSE	FALSE	FALSE	FALSE	0	FALSE	FALSE		436						0	0	FALSE	FALSE	FALSE	FALSE	FALSE	FALSE	FALSE	FALSE	FALSE	FALSE	FALSE
			437				0.502582	FALSE	FALSE	FALSE	FALSE	FALSE	FALSE	FALSE	0	FALSE	FALSE		437						0	0	FALSE	FALSE	FALSE	FALSE	FALSE	FALSE	FALSE	FALSE	FALSE	FALSE	FALSE
			438				0.502582	FALSE	FALSE	FALSE	FALSE	FALSE	FALSE	FALSE	0	FALSE	FALSE		438						0	0	FALSE	FALSE	FALSE	FALSE	FALSE	FALSE	FALSE	FALSE	FALSE	FALSE	FALSE
			439				0.502582	FALSE	FALSE	FALSE	FALSE	FALSE	FALSE	FALSE	0	FALSE	FALSE		439						0	0	FALSE	FALSE	FALSE	FALSE	FALSE	FALSE	FALSE	FALSE	FALSE	FALSE	FALSE
			440				0.502582	FALSE	FALSE	FALSE	FALSE	FALSE	FALSE	FALSE	0	FALSE	FALSE		440						0	0	FALSE	FALSE	FALSE	FALSE	FALSE	FALSE	FALSE	FALSE	FALSE	FALSE	FALSE
			441				0.502582	FALSE	FALSE	FALSE	FALSE	FALSE	FALSE	FALSE	0	FALSE	FALSE		441						0	0	FALSE	FALSE	FALSE	FALSE	FALSE	FALSE	FALSE	FALSE	FALSE	FALSE	FALSE
			442				0.502582	FALSE	FALSE	FALSE	FALSE	FALSE	FALSE	FALSE	0	FALSE	FALSE		442						0	0	FALSE	FALSE	FALSE	FALSE	FALSE	FALSE	FALSE	FALSE	FALSE	FALSE	FALSE
			443				0.502582	FALSE	FALSE	FALSE	FALSE	FALSE	FALSE	FALSE	0	FALSE	FALSE		443						0	0	FALSE	FALSE	FALSE	FALSE	FALSE	FALSE	FALSE	FALSE	FALSE	FALSE	FALSE
			444				0.502582	FALSE	FALSE	FALSE	FALSE	FALSE	FALSE	FALSE	0	FALSE	FALSE		444						0	0	FALSE	FALSE	FALSE	FALSE	FALSE	FALSE	FALSE	FALSE	FALSE	FALSE	FALSE
			445				0.502582	FALSE	FALSE	FALSE	FALSE	FALSE	FALSE	FALSE	0	FALSE	FALSE		445						0	0	FALSE	FALSE	FALSE	FALSE	FALSE	FALSE	FALSE	FALSE	FALSE	FALSE	FALSE
			446				0.502582	FALSE	FALSE	FALSE	FALSE	FALSE	FALSE	FALSE	0	FALSE	FALSE		446						0	0	FALSE	FALSE	FALSE	FALSE	FALSE	FALSE	FALSE	FALSE	FALSE	FALSE	FALSE
			447				0.502582	FALSE	FALSE	FALSE	FALSE	FALSE	FALSE	FALSE	0	FALSE	FALSE		447						0	0	FALSE	FALSE	FALSE	FALSE	FALSE	FALSE	FALSE	FALSE	FALSE	FALSE	FALSE
			448				0.502582	FALSE	FALSE	FALSE	FALSE	FALSE	FALSE	FALSE	0	FALSE	FALSE		448						0	0	FALSE	FALSE	FALSE	FALSE	FALSE	FALSE	FALSE	FALSE	FALSE	FALSE	FALSE
			449				0.502582	FALSE	FALSE	FALSE	FALSE	FALSE	FALSE	FALSE	0	FALSE	FALSE		449						0	0	FALSE	FALSE	FALSE	FALSE	FALSE	FALSE	FALSE	FALSE	FALSE	FALSE	FALSE
			450				0.502582	FALSE	FALSE	FALSE	FALSE	FALSE	FALSE	FALSE	0	FALSE	FALSE		450						0	0	FALSE	FALSE	FALSE	FALSE	FALSE	FALSE	FALSE	FALSE	FALSE	FALSE	FALSE
			451				0.502582	FALSE	FALSE	FALSE	FALSE	FALSE	FALSE	FALSE	0	FALSE	FALSE		451						0	0	FALSE	FALSE	FALSE	FALSE	FALSE	FALSE	FALSE	FALSE	FALSE	FALSE	FALSE
			452				0.502582	FALSE	FALSE	FALSE	FALSE	FALSE	FALSE	FALSE	0	FALSE	FALSE		452						0	0	FALSE	FALSE	FALSE	FALSE	FALSE	FALSE	FALSE	FALSE	FALSE	FALSE	FALSE
			453				0.502582	FALSE	FALSE	FALSE	FALSE	FALSE	FALSE	FALSE	0	FALSE	FALSE		453						0	0	FALSE	FALSE	FALSE	FALSE	FALSE	FALSE	FALSE	FALSE	FALSE	FALSE	FALSE
			454				0.502582	FALSE	FALSE	FALSE	FALSE	FALSE	FALSE	FALSE	0	FALSE	FALSE		454						0	0	FALSE	FALSE	FALSE	FALSE	FALSE	FALSE	FALSE	FALSE	FALSE	FALSE	FALSE
			455				0.502582	FALSE	FALSE	FALSE	FALSE	FALSE	FALSE	FALSE	0	FALSE	FALSE		455						0	0	FALSE	FALSE	FALSE	FALSE	FALSE	FALSE	FALSE	FALSE	FALSE	FALSE	FALSE
			456				0.502582	FALSE	FALSE	FALSE	FALSE	FALSE	FALSE	FALSE	0	FALSE	FALSE		456						0	0	FALSE	FALSE	FALSE	FALSE	FALSE	FALSE	FALSE	FALSE	FALSE	FALSE	FALSE
			457				0.502582	FALSE	FALSE	FALSE	FALSE	FALSE	FALSE	FALSE	0	FALSE	FALSE		457						0	0	FALSE	FALSE	FALSE	FALSE	FALSE	FALSE	FALSE	FALSE	FALSE	FALSE	FALSE
			458				0.502582	FALSE	FALSE	FALSE	FALSE	FALSE	FALSE	FALSE	0	FALSE	FALSE		458						0	0	FALSE	FALSE	FALSE	FALSE	FALSE	FALSE	FALSE	FALSE	FALSE	FALSE	FALSE
			459				0.502582	FALSE	FALSE	FALSE	FALSE	FALSE	FALSE	FALSE	0	FALSE	FALSE		459						0	0	FALSE	FALSE	FALSE	FALSE	FALSE	FALSE	FALSE	FALSE	FALSE	FALSE	FALSE
			460				0.502582	FALSE	FALSE	FALSE	FALSE	FALSE	FALSE	FALSE	0	FALSE	FALSE		460						0	0	FALSE	FALSE	FALSE	FALSE	FALSE	FALSE	FALSE	FALSE	FALSE	FALSE	FALSE
			461				0.502582	FALSE	FALSE	FALSE	FALSE	FALSE	FALSE	FALSE	0	FALSE	FALSE		461						0	0	FALSE	FALSE	FALSE	FALSE	FALSE	FALSE	FALSE	FALSE	FALSE	FALSE	FALSE
			462				0.502582	FALSE	FALSE	FALSE	FALSE	FALSE	FALSE	FALSE	0	FALSE	FALSE		462						0	0	FALSE	FALSE	FALSE	FALSE	FALSE	FALSE	FALSE	FALSE	FALSE	FALSE	FALSE
			463				0.502582	FALSE	FALSE	FALSE	FALSE	FALSE	FALSE	FALSE	0	FALSE	FALSE		463						0	0	FALSE	FALSE	FALSE	FALSE	FALSE	FALSE	FALSE	FALSE	FALSE	FALSE	FALSE
			464				0.502582	FALSE	FALSE	FALSE	FALSE	FALSE	FALSE	FALSE	0	FALSE	FALSE		464						0	0	FALSE	FALSE	FALSE	FALSE	FALSE	FALSE	FALSE	FALSE	FALSE	FALSE	FALSE
			465				0.502582	FALSE	FALSE	FALSE	FALSE	FALSE	FALSE	FALSE	0	FALSE	FALSE		465						0	0	FALSE	FALSE	FALSE	FALSE	FALSE	FALSE	FALSE	FALSE	FALSE	FALSE	FALSE
			466				0.502582	FALSE	FALSE	FALSE	FALSE	FALSE	FALSE	FALSE	0	FALSE	FALSE		466						0	0	FALSE	FALSE	FALSE	FALSE	FALSE	FALSE	FALSE	FALSE	FALSE	FALSE	FALSE
			467				0.502582	FALSE	FALSE	FALSE	FALSE	FALSE	FALSE	FALSE	0	FALSE	FALSE		467						0	0	FALSE	FALSE	FALSE	FALSE	FALSE	FALSE	FALSE	FALSE	FALSE	FALSE	FALSE
			468				0.502582	FALSE	FALSE	FALSE	FALSE	FALSE	FALSE	FALSE	0	FALSE	FALSE		468						0	0	FALSE	FALSE	FALSE	FALSE	FALSE	FALSE	FALSE	FALSE	FALSE	FALSE	FALSE
			469				0.502582	FALSE	FALSE	FALSE	FALSE	FALSE	FALSE	FALSE	0	FALSE	FALSE		469						0	0	FALSE	FALSE	FALSE	FALSE	FALSE	FALSE	FALSE	FALSE	FALSE	FALSE	FALSE
			470				0.502582	FALSE	FALSE	FALSE	FALSE	FALSE	FALSE	FALSE	0	FALSE	FALSE		470						0	0	FALSE	FALSE	FALSE	FALSE	FALSE	FALSE	FALSE	FALSE	FALSE	FALSE	FALSE
			471				0.502582	FALSE	FALSE	FALSE	FALSE	FALSE	FALSE	FALSE	0	FALSE	FALSE		471						0	0	FALSE	FALSE	FALSE	FALSE	FALSE	FALSE	FALSE	FALSE	FALSE	FALSE	FALSE
			472				0.502582	FALSE	FALSE	FALSE	FALSE	FALSE	FALSE	FALSE	0	FALSE	FALSE		472						0	0	FALSE	FALSE	FALSE	FALSE	FALSE	FALSE	FALSE	FALSE	FALSE	FALSE	FALSE
			473				0.502582	FALSE	FALSE	FALSE	FALSE	FALSE	FALSE	FALSE	0	FALSE	FALSE		473						0	0	FALSE	FALSE	FALSE	FALSE	FALSE	FALSE	FALSE	FALSE	FALSE	FALSE	FALSE
			474				0.502582	FALSE	FALSE	FALSE	FALSE	FALSE	FALSE	FALSE	0	FALSE	FALSE		474						0	0	FALSE	FALSE	FALSE	FALSE	FALSE	FALSE	FALSE	FALSE	FALSE	FALSE	FALSE
			475				0.502582	FALSE	FALSE	FALSE	FALSE	FALSE	FALSE	FALSE	0	FALSE	FALSE		475						0	0	FALSE	FALSE	FALSE	FALSE	FALSE	FALSE	FALSE	FALSE	FALSE	FALSE	FALSE
			476				0.502582	FALSE	FALSE	FALSE	FALSE	FALSE	FALSE	FALSE	0	FALSE	FALSE		476						0	0	FALSE	FALSE	FALSE	FALSE	FALSE	FALSE	FALSE	FALSE	FALSE	FALSE	FALSE
			477				0.502582	FALSE	FALSE	FALSE	FALSE	FALSE	FALSE	FALSE	0	FALSE	FALSE		477						0	0	FALSE	FALSE	FALSE	FALSE	FALSE	FALSE	FALSE	FALSE	FALSE	FALSE	FALSE
			478				0.502582	FALSE	FALSE	FALSE	FALSE	FALSE	FALSE	FALSE	0	FALSE	FALSE		478						0	0	FALSE	FALSE	FALSE	FALSE	FALSE	FALSE	FALSE	FALSE	FALSE	FALSE	FALSE
			479				0.502582	FALSE	FALSE	FALSE	FALSE	FALSE	FALSE	FALSE	0	FALSE	FALSE		479						0	0	FALSE	FALSE	FALSE	FALSE	FALSE	FALSE	FALSE	FALSE	FALSE	FALSE	FALSE
			480				0.502582	FALSE	FALSE	FALSE	FALSE	FALSE	FALSE	FALSE	0	FALSE	FALSE		480						0	0	FALSE	FALSE	FALSE	FALSE	FALSE	FALSE	FALSE	FALSE	FALSE	FALSE	FALSE
			481				0.502582	FALSE	FALSE	FALSE	FALSE	FALSE	FALSE	FALSE	0	FALSE	FALSE		481						0	0	FALSE	FALSE	FALSE	FALSE	FALSE	FALSE	FALSE	FALSE	FALSE	FALSE	FALSE
			482				0.502582	FALSE	FALSE	FALSE	FALSE	FALSE	FALSE	FALSE	0	FALSE	FALSE		482						0	0	FALSE	FALSE	FALSE	FALSE	FALSE	FALSE	FALSE	FALSE	FALSE	FALSE	FALSE
			483				0.502582	FALSE	FALSE	FALSE	FALSE	FALSE	FALSE	FALSE	0	FALSE	FALSE		483						0	0	FALSE	FALSE	FALSE	FALSE	FALSE	FALSE	FALSE	FALSE	FALSE	FALSE	FALSE
			484				0.502582	FALSE	FALSE	FALSE	FALSE	FALSE	FALSE	FALSE	0	FALSE	FALSE		484						0	0	FALSE	FALSE	FALSE	FALSE	FALSE	FALSE	FALSE	FALSE	FALSE	FALSE	FALSE
			485				0.502582	FALSE	FALSE	FALSE	FALSE	FALSE	FALSE	FALSE	0	FALSE	FALSE		485						0	0	FALSE	FALSE	FALSE	FALSE	FALSE	FALSE	FALSE	FALSE	FALSE	FALSE	FALSE
			486				0.502582	FALSE	FALSE	FALSE	FALSE	FALSE	FALSE	FALSE	0	FALSE	FALSE		486						0	0	FALSE	FALSE	FALSE	FALSE	FALSE	FALSE	FALSE	FALSE	FALSE	FALSE	FALSE
			487				0.502582	FALSE	FALSE	FALSE	FALSE	FALSE	FALSE	FALSE	0	FALSE	FALSE		487						0	0	FALSE	FALSE	FALSE	FALSE	FALSE	FALSE	FALSE	FALSE	FALSE	FALSE	FALSE
			488				0.502582	FALSE	FALSE	FALSE	FALSE	FALSE	FALSE	FALSE	0	FALSE	FALSE		488						0	0	FALSE	FALSE	FALSE	FALSE	FALSE	FALSE	FALSE	FALSE	FALSE	FALSE	FALSE
			489				0.502582	FALSE	FALSE	FALSE	FALSE	FALSE	FALSE	FALSE	0	FALSE	FALSE		489						0	0	FALSE	FALSE	FALSE	FALSE	FALSE	FALSE	FALSE	FALSE	FALSE	FALSE	FALSE
			490				0.502582	FALSE	FALSE	FALSE	FALSE	FALSE	FALSE	FALSE	0	FALSE	FALSE		490						0	0	FALSE	FALSE	FALSE	FALSE	FALSE	FALSE	FALSE	FALSE	FALSE	FALSE	FALSE
			491				0.502582	FALSE	FALSE	FALSE	FALSE	FALSE	FALSE	FALSE	0	FALSE	FALSE		491						0	0	FALSE	FALSE	FALSE	FALSE	FALSE	FALSE	FALSE	FALSE	FALSE	FALSE	FALSE
			492				0.502582	FALSE	FALSE	FALSE	FALSE	FALSE	FALSE	FALSE	0	FALSE	FALSE		492						0	0	FALSE	FALSE	FALSE	FALSE	FALSE	FALSE	FALSE	FALSE	FALSE	FALSE	FALSE
			493				0.502582	FALSE	FALSE	FALSE	FALSE	FALSE	FALSE	FALSE	0	FALSE	FALSE		493						0	0	FALSE	FALSE	FALSE	FALSE	FALSE	FALSE	FALSE	FALSE	FALSE	FALSE	FALSE
			494				0.502582	FALSE	FALSE	FALSE	FALSE	FALSE	FALSE	FALSE	0	FALSE	FALSE		494						0	0	FALSE	FALSE	FALSE	FALSE	FALSE	FALSE	FALSE	FALSE	FALSE	FALSE	FALSE
			495				0.502582	FALSE	FALSE	FALSE	FALSE	FALSE	FALSE	FALSE	0	FALSE	FALSE		495						0	0	FALSE	FALSE	FALSE	FALSE	FALSE	FALSE	FALSE	FALSE	FALSE	FALSE	FALSE
			496				0.502582	FALSE	FALSE	FALSE	FALSE	FALSE	FALSE	FALSE	0	FALSE	FALSE		496						0	0	FALSE	FALSE	FALSE	FALSE	FALSE	FALSE	FALSE	FALSE	FALSE	FALSE	FALSE
			497				0.502582	FALSE	FALSE	FALSE	FALSE	FALSE	FALSE	FALSE	0	FALSE	FALSE		497						0	0	FALSE	FALSE	FALSE	FALSE	FALSE	FALSE	FALSE	FALSE	FALSE	FALSE	FALSE
			498				0.502582	FALSE	FALSE	FALSE	FALSE	FALSE	FALSE	FALSE	0	FALSE	FALSE		498						0	0	FALSE	FALSE	FALSE	FALSE	FALSE	FALSE	FALSE	FALSE	FALSE	FALSE	FALSE
			499				0.502582	FALSE	FALSE	FALSE	FALSE	FALSE	FALSE	FALSE	0	FALSE	FALSE		499						0	0	FALSE	FALSE	FALSE	FALSE	FALSE	FALSE	FALSE	FALSE	FALSE	FALSE	FALSE
	LAST		500				0.502582	FALSE	FALSE	FALSE	FALSE	FALSE	FALSE	FALSE	0	FALSE	FALSE		500						0	0	FALSE	FALSE	FALSE	FALSE	FALSE	FALSE	FALSE	FALSE	FALSE	FALSE	FALSE

## Sheet: SADSchnute
Population Dynamics in Benthic Invertebrates - A Virtual Handbook														password = vhb
Growth function from size-at-age data - Schnute's Growth Model
Iterative Fit by EXCEL-Solver			DATA INPUT				CALCULATION
Source:	Artificial								Model	Residuals	Residuals
Data:	Demo sp.			Age	Size		term 1	term 2	Size'	(S-S')	(S-S')^2
PARAMETERS	Values		No.	y	mm				mm
INPUT			1	5	22.9		-0.056702	0.999977	22.5276	0.37236	0.138652
1) Parameters - Intitial Settings			2	5	24.8		-0.056702	0.999977	22.5276	2.27236	5.16362
T1:	6		3	5	26.2		-0.056702	0.999977	22.5276	3.67236	13.4862
T2:	200		4	5	22.5		-0.056702	0.999977	22.5276	-0.0276404	0.000763993
	Iterate		5	5	22		-0.056702	0.999977	22.5276	-0.52764	0.278404
Y1:	26.1237		6	5	18		-0.056702	0.999977	22.5276	-4.52764	20.4995
Y2:	89.543		7	5	18		-0.056702	0.999977	22.5276	-4.52764	20.4995
A:	0.0551527		8	5	19		-0.056702	0.999977	22.5276	-3.52764	12.4442
B:	1		9	5	19.3		-0.056702	0.999977	22.5276	-3.22764	10.4177
-> Y1^B	26.1237		10	6	39.7		0	0.999977	26.1237	13.5763	184.315
-> Y2^B	89.543		11	6	39.7		0	0.999977	26.1237	13.5763	184.315
			12	6	23		0	0.999977	26.1237	-3.12372	9.75763
Units of Age:	y		13	6	26.5		0	0.999977	26.1237	0.376279	0.141586
Units of Size:	mm		14	6	26.4		0	0.999977	26.1237	0.276279	0.0763301
			15	6	25		0	0.999977	26.1237	-1.12372	1.26275
RESULTS			16	6	24.8		0	0.999977	26.1237	-1.32372	1.75224
1) Goodness of Fit			17	6	23.7		0	0.999977	26.1237	-2.42372	5.87442
	Target Cell		18	6	23.7		0	0.999977	26.1237	-2.42372	5.87442
Sum of (S-S')^2 =	7290.64		19	6	24.7		0	0.999977	26.1237	-1.42372	2.02698
R^2 =	0.943276		20	6	24.5		0	0.999977	26.1237	-1.62372	2.63647
Number of data pairs =	181		21	6	24		0	0.999977	26.1237	-2.12372	4.51019
			22	6	25.3		0	0.999977	26.1237	-0.823721	0.678516
2) Parameters - Best Fit			23	6	23.5		0	0.999977	26.1237	-2.62372	6.88391
T1:	6		24	6	23.5		0	0.999977	26.1237	-2.62372	6.88391
T2:	200		25	6	26.5		0	0.999977	26.1237	0.376279	0.141586
Y1:	1		26	6	24.7		0	0.999977	26.1237	-1.42372	2.02698
Y2:	10		27	6	23.7		0	0.999977	26.1237	-2.42372	5.87442
A:	0.2		28	6	27		0	0.999977	26.1237	0.876279	0.767865
B:	1		29	6	23.9		0	0.999977	26.1237	-2.22372	4.94494
			30	6	24		0	0.999977	26.1237	-2.12372	4.51019
			31	6	24.8		0	0.999977	26.1237	-1.32372	1.75224
			32	6	22.8		0	0.999977	26.1237	-3.32372	11.0471
			33	6	23		0	0.999977	26.1237	-3.12372	9.75763
			34	6	21.5		0	0.999977	26.1237	-4.62372	21.3788
			35	6	21.9		0	0.999977	26.1237	-4.22372	17.8398
			36	6	20.7		0	0.999977	26.1237	-5.42372	29.4168
			37	6	21.8		0	0.999977	26.1237	-4.32372	18.6946
			38	6	21.8		0	0.999977	26.1237	-4.32372	18.6946
			39	6	26.5		0	0.999977	26.1237	0.376279	0.141586
			40	6	22.9		0	0.999977	26.1237	-3.22372	10.3924
			41	6	23.5		0	0.999977	26.1237	-2.62372	6.88391
			42	6	22.5		0	0.999977	26.1237	-3.62372	13.1314
			43	6	35		0	0.999977	26.1237	8.87628	78.7883
			44	7	48.6		0.0536594	0.999977	29.5268	19.0732	363.786
			45	7	41.3		0.0536594	0.999977	29.5268	11.7732	138.607
			46	7	35		0.0536594	0.999977	29.5268	5.47316	29.9555
			47	7	49		0.0536594	0.999977	29.5268	19.4732	379.204
			48	7	21.5		0.0536594	0.999977	29.5268	-8.02684	64.4301
			49	7	23.5		0.0536594	0.999977	29.5268	-6.02684	36.3228
			50	7	20		0.0536594	0.999977	29.5268	-9.52684	90.7606
			51	7	25.3		0.0536594	0.999977	29.5268	-4.22684	17.8662
			52	7	27.2		0.0536594	0.999977	29.5268	-2.32684	5.41418
			53	7	22.7		0.0536594	0.999977	29.5268	-6.82684	46.6057
			54	7	23.7		0.0536594	0.999977	29.5268	-5.82684	33.952
			55	7	25		0.0536594	0.999977	29.5268	-4.52684	20.4923
			56	7	26.7		0.0536594	0.999977	29.5268	-2.82684	7.99101
			57	7	26		0.0536594	0.999977	29.5268	-3.52684	12.4386
			58	7	25.3		0.0536594	0.999977	29.5268	-4.22684	17.8662
			59	7	23.4		0.0536594	0.999977	29.5268	-6.12684	37.5381
			60	7	25.5		0.0536594	0.999977	29.5268	-4.02684	16.2154
			61	7	24.5		0.0536594	0.999977	29.5268	-5.02684	25.2691
			62	7	24.3		0.0536594	0.999977	29.5268	-5.22684	27.3198
			63	7	25.2		0.0536594	0.999977	29.5268	-4.32684	18.7215
			64	7	26.7		0.0536594	0.999977	29.5268	-2.82684	7.99101
			65	7	27.3		0.0536594	0.999977	29.5268	-2.22684	4.95881
			66	7	27.2		0.0536594	0.999977	29.5268	-2.32684	5.41418
			67	7	25		0.0536594	0.999977	29.5268	-4.52684	20.4923
			68	7	23.5		0.0536594	0.999977	29.5268	-6.02684	36.3228
			69	7	23		0.0536594	0.999977	29.5268	-6.52684	42.5996
			70	7	19		0.0536594	0.999977	29.5268	-10.5268	110.814
			71	7	20.3		0.0536594	0.999977	29.5268	-9.22684	85.1345
			72	7	25.8		0.0536594	0.999977	29.5268	-3.72684	13.8893
			73	7	28.3		0.0536594	0.999977	29.5268	-1.22684	1.50513
			74	7	37.8		0.0536594	0.999977	29.5268	8.27316	68.4452
			75	7	36.1		0.0536594	0.999977	29.5268	6.57316	43.2065
			76	7	34		0.0536594	0.999977	29.5268	4.47316	20.0092
			77	8	36.2		0.104439	0.999977	32.7473	3.45265	11.9208
			78	8	37.3		0.104439	0.999977	32.7473	4.55265	20.7267
			79	8	44.1		0.104439	0.999977	32.7473	11.3527	128.883
			80	8	41.5		0.104439	0.999977	32.7473	8.75265	76.609
			81	8	43.4		0.104439	0.999977	32.7473	10.6527	113.479
			82	8	34.4		0.104439	0.999977	32.7473	1.65265	2.73127
			83	8	46.2		0.104439	0.999977	32.7473	13.4527	180.974
			84	8	39.5		0.104439	0.999977	32.7473	6.75265	45.5983
			85	8	45		0.104439	0.999977	32.7473	12.2527	150.128
			86	8	46.6		0.104439	0.999977	32.7473	13.8527	191.896
			87	8	36.9		0.104439	0.999977	32.7473	4.15265	17.2445
			88	8	33.1		0.104439	0.999977	32.7473	0.352654	0.124365
			89	8	25.8		0.104439	0.999977	32.7473	-6.94735	48.2656
			90	8	23.5		0.104439	0.999977	32.7473	-9.24735	85.5134
			91	9	48.6		0.152495	0.999977	35.795	12.805	163.967
			92	9	40.3		0.152495	0.999977	35.795	4.50496	20.2946
			93	9	42.3		0.152495	0.999977	35.795	6.50496	42.3145
			94	9	44.5		0.152495	0.999977	35.795	8.70496	75.7763
			95	9	36.9		0.152495	0.999977	35.795	1.10496	1.22093
			96	9	49.4		0.152495	0.999977	35.795	13.605	185.095
			97	10	41.7		0.197971	0.999977	38.6792	3.0208	9.12522
			98	10	49		0.197971	0.999977	38.6792	10.3208	106.519
			99	10	44.9		0.197971	0.999977	38.6792	6.2208	38.6983
			100	10	24.8		0.197971	0.999977	38.6792	-13.8792	192.632
			101	11	42		0.241008	0.999977	41.4086	0.5914	0.349754
			102	11	42.5		0.241008	0.999977	41.4086	1.0914	1.19115
			103	11	39.1		0.241008	0.999977	41.4086	-2.3086	5.32963
			104	11	39.3		0.241008	0.999977	41.4086	-2.1086	4.44619
			105	11	35.4		0.241008	0.999977	41.4086	-6.0086	36.1033
			106	12	41.6		0.281735	0.999977	43.9915	-2.39154	5.71946
			107	14	35.3		0.35675	0.999977	48.7491	-13.4491	180.877
			108	21	65.8		0.562768	0.999977	61.8149	3.98515	15.8814
			109	21	70.3		0.562768	0.999977	61.8149	8.48515	71.9977
			110	22	67.2		0.58623	0.999977	63.3028	3.8972	15.1881
			111	23	72.6		0.608432	0.999977	64.7109	7.88909	62.2377
			112	24	64.2		0.629444	0.999977	66.0435	-1.84346	3.39836
			113	24	74.2		0.629444	0.999977	66.0435	8.15654	66.5291
			114	25	69.4		0.649327	0.999977	67.3045	2.09549	4.39107
			115	26	65.5		0.668144	0.999977	68.4979	-2.99789	8.98735
			116	26	70		0.668144	0.999977	68.4979	1.50211	2.25633
			117	26	69.4		0.668144	0.999977	68.4979	0.902109	0.8138
			118	27	71.5		0.685951	0.999977	69.6272	1.87276	3.50725
			119	28	68.2		0.702803	0.999977	70.696	-2.49598	6.22991
			120	28	65		0.702803	0.999977	70.696	-5.69598	32.4442
			121	28	70.9		0.702803	0.999977	70.696	0.204021	0.0416244
			122	28	70.8		0.702803	0.999977	70.696	0.104021	0.0108203
			123	29	74.8		0.718751	0.999977	71.7074	3.09262	9.56433
			124	30	61.3		0.733842	0.999977	72.6645	-11.3645	129.152
			125	30	74		0.733842	0.999977	72.6645	1.3355	1.78356
			126	30	70		0.733842	0.999977	72.6645	-2.6645	7.09956
			127	30	66.2		0.733842	0.999977	72.6645	-6.4645	41.7898
			128	30	66.5		0.733842	0.999977	72.6645	-6.1645	38.0011
			129	30	75.3		0.733842	0.999977	72.6645	2.6355	6.94586
			130	31	68.6		0.748124	0.999977	73.5703	-4.97027	24.7035
			131	31	64.6		0.748124	0.999977	73.5703	-8.97027	80.4657
			132	32	76.8		0.76164	0.999977	74.4274	2.37257	5.62909
			133	32	73.6		0.76164	0.999977	74.4274	-0.827429	0.684639
			134	32	79.2		0.76164	0.999977	74.4274	4.77257	22.7774
			135	32	71.3		0.76164	0.999977	74.4274	-3.12743	9.78081
			136	33	71		0.77443	0.999977	75.2386	-4.2386	17.9657
			137	35	72.6		0.797988	0.999977	76.7327	-4.13269	17.0791
			138	35	84		0.797988	0.999977	76.7327	7.26731	52.8138
			139	35	65		0.797988	0.999977	76.7327	-11.7327	137.656
			140	35	82.8		0.797988	0.999977	76.7327	6.06731	36.8123
			141	41	83.7		0.854902	0.999977	80.3422	3.3578	11.2748
			142	56	87.5		0.936559	0.999977	85.5209	1.97909	3.9168
			143	68	63.3		0.96727	0.999977	87.4687	-24.1687	584.124
			144	69	88		0.969026	0.999977	87.58	0.41995	0.176358
			145	69	90.5		0.969026	0.999977	87.58	2.91995	8.52611
			146	70	90.2		0.970689	0.999977	87.6855	2.51454	6.32293
			147	70	86.7		0.970689	0.999977	87.6855	-0.985456	0.971124
			148	70	82.6		0.970689	0.999977	87.6855	-5.08546	25.8619
			149	70	84.8		0.970689	0.999977	87.6855	-2.88546	8.32586
			150	71	92.5		0.972261	0.999977	87.7852	4.71479	22.2293
			151	71	80.6		0.972261	0.999977	87.7852	-7.18521	51.6272
			152	72	88.8		0.97375	0.999977	87.8796	0.920395	0.847128
			153	72	76.8		0.97375	0.999977	87.8796	-11.0796	122.758
			154	73	86		0.975158	0.999977	87.9689	-1.96894	3.87671
			155	74	81.7		0.976491	0.999977	88.0535	-6.35348	40.3667
			156	74	88.5		0.976491	0.999977	88.0535	0.446524	0.199384
			157	74	88.8		0.976491	0.999977	88.0535	0.746524	0.557298
			158	74	82.4		0.976491	0.999977	88.0535	-5.65348	31.9618
			159	75	89.3		0.977753	0.999977	88.1335	1.16652	1.36077
			160	75	87.5		0.977753	0.999977	88.1335	-0.633479	0.401295
			161	76	88		0.978947	0.999977	88.2092	-0.209189	0.0437599
			162	76	93.5		0.978947	0.999977	88.2092	5.29081	27.9927
			163	77	84.5		0.980076	0.999977	88.2808	-3.78084	14.2947
			164	77	85.6		0.980076	0.999977	88.2808	-2.68084	7.18688
			165	80	96.6		0.983115	0.999977	88.4735	8.12648	66.0396
			166	80	94		0.983115	0.999977	88.4735	5.52648	30.5419
			167	80	83.3		0.983115	0.999977	88.4735	-5.17352	26.7654
			168	80	81.8		0.983115	0.999977	88.4735	-6.67352	44.5359
			169	83	93.3		0.985689	0.999977	88.6368	4.66317	21.7452
			170	86	89.2		0.987872	0.999977	88.7752	0.424769	0.180429
			171	88	93		0.989138	0.999977	88.8556	4.14444	17.1764
			172	105	98.9		0.995747	0.999977	89.2747	9.62532	92.6468
			173	123	95		0.998424	0.999977	89.4445	5.55554	30.864
			174	139	92.5		0.999348	0.999977	89.5031	2.99695	8.98168
			175	143	94		0.999477	0.999977	89.5112	4.48876	20.1489
			176	147	95.3		0.999581	0.999977	89.5178	5.78219	33.4337
			177	149	96		0.999624	0.999977	89.5206	6.47941	41.9828
			178	150	97.5		0.999645	0.999977	89.5219	7.97813	63.6506
			179	167	91		0.999861	0.999977	89.5356	1.46442	2.14452
			180	204	81		0.999982	0.999977	89.5433	-8.54326	72.9874
			181	220	97		0.999993	0.999977	89.5439	7.45606	55.5929
			182				-0.392244	0.999977	FALSE	FALSE	FALSE
			183				-0.392244	0.999977	FALSE	FALSE	FALSE
			184				-0.392244	0.999977	FALSE	FALSE	FALSE
			185				-0.392244	0.999977	FALSE	FALSE	FALSE
			186				-0.392244	0.999977	FALSE	FALSE	FALSE
			187				-0.392244	0.999977	FALSE	FALSE	FALSE
			188				-0.392244	0.999977	FALSE	FALSE	FALSE
			189				-0.392244	0.999977	FALSE	FALSE	FALSE
			190				-0.392244	0.999977	FALSE	FALSE	FALSE
			191				-0.392244	0.999977	FALSE	FALSE	FALSE
			192				-0.392244	0.999977	FALSE	FALSE	FALSE
			193				-0.392244	0.999977	FALSE	FALSE	FALSE
			194				-0.392244	0.999977	FALSE	FALSE	FALSE
			195				-0.392244	0.999977	FALSE	FALSE	FALSE
			196				-0.392244	0.999977	FALSE	FALSE	FALSE
			197				-0.392244	0.999977	FALSE	FALSE	FALSE
			198				-0.392244	0.999977	FALSE	FALSE	FALSE
			199				-0.392244	0.999977	FALSE	FALSE	FALSE
			200				-0.392244	0.999977	FALSE	FALSE	FALSE
			201				-0.392244	0.999977	FALSE	FALSE	FALSE
			202				-0.392244	0.999977	FALSE	FALSE	FALSE
			203				-0.392244	0.999977	FALSE	FALSE	FALSE
			204				-0.392244	0.999977	FALSE	FALSE	FALSE
			205				-0.392244	0.999977	FALSE	FALSE	FALSE
			206				-0.392244	0.999977	FALSE	FALSE	FALSE
			207				-0.392244	0.999977	FALSE	FALSE	FALSE
			208				-0.392244	0.999977	FALSE	FALSE	FALSE
			209				-0.392244	0.999977	FALSE	FALSE	FALSE
			210				-0.392244	0.999977	FALSE	FALSE	FALSE
			211				-0.392244	0.999977	FALSE	FALSE	FALSE
			212				-0.392244	0.999977	FALSE	FALSE	FALSE
			213				-0.392244	0.999977	FALSE	FALSE	FALSE
			214				-0.392244	0.999977	FALSE	FALSE	FALSE
			215				-0.392244	0.999977	FALSE	FALSE	FALSE
			216				-0.392244	0.999977	FALSE	FALSE	FALSE
			217				-0.392244	0.999977	FALSE	FALSE	FALSE
			218				-0.392244	0.999977	FALSE	FALSE	FALSE
			219				-0.392244	0.999977	FALSE	FALSE	FALSE
			220				-0.392244	0.999977	FALSE	FALSE	FALSE
			221				-0.392244	0.999977	FALSE	FALSE	FALSE
			222				-0.392244	0.999977	FALSE	FALSE	FALSE
			223				-0.392244	0.999977	FALSE	FALSE	FALSE
			224				-0.392244	0.999977	FALSE	FALSE	FALSE
			225				-0.392244	0.999977	FALSE	FALSE	FALSE
			226				-0.392244	0.999977	FALSE	FALSE	FALSE
			227				-0.392244	0.999977	FALSE	FALSE	FALSE
			228				-0.392244	0.999977	FALSE	FALSE	FALSE
			229				-0.392244	0.999977	FALSE	FALSE	FALSE
			230				-0.392244	0.999977	FALSE	FALSE	FALSE
			231				-0.392244	0.999977	FALSE	FALSE	FALSE
			232				-0.392244	0.999977	FALSE	FALSE	FALSE
			233				-0.392244	0.999977	FALSE	FALSE	FALSE
			234				-0.392244	0.999977	FALSE	FALSE	FALSE
			235				-0.392244	0.999977	FALSE	FALSE	FALSE
			236				-0.392244	0.999977	FALSE	FALSE	FALSE
			237				-0.392244	0.999977	FALSE	FALSE	FALSE
			238				-0.392244	0.999977	FALSE	FALSE	FALSE
			239				-0.392244	0.999977	FALSE	FALSE	FALSE
			240				-0.392244	0.999977	FALSE	FALSE	FALSE
			241				-0.392244	0.999977	FALSE	FALSE	FALSE
			242				-0.392244	0.999977	FALSE	FALSE	FALSE
			243				-0.392244	0.999977	FALSE	FALSE	FALSE
			244				-0.392244	0.999977	FALSE	FALSE	FALSE
			245				-0.392244	0.999977	FALSE	FALSE	FALSE
			246				-0.392244	0.999977	FALSE	FALSE	FALSE
			247				-0.392244	0.999977	FALSE	FALSE	FALSE
			248				-0.392244	0.999977	FALSE	FALSE	FALSE
			249				-0.392244	0.999977	FALSE	FALSE	FALSE
			250				-0.392244	0.999977	FALSE	FALSE	FALSE
			251				-0.392244	0.999977	FALSE	FALSE	FALSE
			252				-0.392244	0.999977	FALSE	FALSE	FALSE
			253				-0.392244	0.999977	FALSE	FALSE	FALSE
			254				-0.392244	0.999977	FALSE	FALSE	FALSE
			255				-0.392244	0.999977	FALSE	FALSE	FALSE
			256				-0.392244	0.999977	FALSE	FALSE	FALSE
			257				-0.392244	0.999977	FALSE	FALSE	FALSE
			258				-0.392244	0.999977	FALSE	FALSE	FALSE
			259				-0.392244	0.999977	FALSE	FALSE	FALSE
			260				-0.392244	0.999977	FALSE	FALSE	FALSE
			261				-0.392244	0.999977	FALSE	FALSE	FALSE
			262				-0.392244	0.999977	FALSE	FALSE	FALSE
			263				-0.392244	0.999977	FALSE	FALSE	FALSE
			264				-0.392244	0.999977	FALSE	FALSE	FALSE
			265				-0.392244	0.999977	FALSE	FALSE	FALSE
			266				-0.392244	0.999977	FALSE	FALSE	FALSE
			267				-0.392244	0.999977	FALSE	FALSE	FALSE
			268				-0.392244	0.999977	FALSE	FALSE	FALSE
			269				-0.392244	0.999977	FALSE	FALSE	FALSE
			270				-0.392244	0.999977	FALSE	FALSE	FALSE
			271				-0.392244	0.999977	FALSE	FALSE	FALSE
			272				-0.392244	0.999977	FALSE	FALSE	FALSE
			273				-0.392244	0.999977	FALSE	FALSE	FALSE
			274				-0.392244	0.999977	FALSE	FALSE	FALSE
			275				-0.392244	0.999977	FALSE	FALSE	FALSE
			276				-0.392244	0.999977	FALSE	FALSE	FALSE
			277				-0.392244	0.999977	FALSE	FALSE	FALSE
			278				-0.392244	0.999977	FALSE	FALSE	FALSE
			279				-0.392244	0.999977	FALSE	FALSE	FALSE
			280				-0.392244	0.999977	FALSE	FALSE	FALSE
			281				-0.392244	0.999977	FALSE	FALSE	FALSE
			282				-0.392244	0.999977	FALSE	FALSE	FALSE
			283				-0.392244	0.999977	FALSE	FALSE	FALSE
			284				-0.392244	0.999977	FALSE	FALSE	FALSE
			285				-0.392244	0.999977	FALSE	FALSE	FALSE
			286				-0.392244	0.999977	FALSE	FALSE	FALSE
			287				-0.392244	0.999977	FALSE	FALSE	FALSE
			288				-0.392244	0.999977	FALSE	FALSE	FALSE
			289				-0.392244	0.999977	FALSE	FALSE	FALSE
			290				-0.392244	0.999977	FALSE	FALSE	FALSE
			291				-0.392244	0.999977	FALSE	FALSE	FALSE
			292				-0.392244	0.999977	FALSE	FALSE	FALSE
			293				-0.392244	0.999977	FALSE	FALSE	FALSE
			294				-0.392244	0.999977	FALSE	FALSE	FALSE
			295				-0.392244	0.999977	FALSE	FALSE	FALSE
			296				-0.392244	0.999977	FALSE	FALSE	FALSE
			297				-0.392244	0.999977	FALSE	FALSE	FALSE
			298				-0.392244	0.999977	FALSE	FALSE	FALSE
			299				-0.392244	0.999977	FALSE	FALSE	FALSE
			300				-0.392244	0.999977	FALSE	FALSE	FALSE
			301				-0.392244	0.999977	FALSE	FALSE	FALSE
			302				-0.392244	0.999977	FALSE	FALSE	FALSE
			303				-0.392244	0.999977	FALSE	FALSE	FALSE
			304				-0.392244	0.999977	FALSE	FALSE	FALSE
			305				-0.392244	0.999977	FALSE	FALSE	FALSE
			306				-0.392244	0.999977	FALSE	FALSE	FALSE
			307				-0.392244	0.999977	FALSE	FALSE	FALSE
			308				-0.392244	0.999977	FALSE	FALSE	FALSE
			309				-0.392244	0.999977	FALSE	FALSE	FALSE
			310				-0.392244	0.999977	FALSE	FALSE	FALSE
			311				-0.392244	0.999977	FALSE	FALSE	FALSE
			312				-0.392244	0.999977	FALSE	FALSE	FALSE
			313				-0.392244	0.999977	FALSE	FALSE	FALSE
			314				-0.392244	0.999977	FALSE	FALSE	FALSE
			315				-0.392244	0.999977	FALSE	FALSE	FALSE
			316				-0.392244	0.999977	FALSE	FALSE	FALSE
			317				-0.392244	0.999977	FALSE	FALSE	FALSE
			318				-0.392244	0.999977	FALSE	FALSE	FALSE
			319				-0.392244	0.999977	FALSE	FALSE	FALSE
			320				-0.392244	0.999977	FALSE	FALSE	FALSE
			321				-0.392244	0.999977	FALSE	FALSE	FALSE
			322				-0.392244	0.999977	FALSE	FALSE	FALSE
			323				-0.392244	0.999977	FALSE	FALSE	FALSE
			324				-0.392244	0.999977	FALSE	FALSE	FALSE
			325				-0.392244	0.999977	FALSE	FALSE	FALSE
			326				-0.392244	0.999977	FALSE	FALSE	FALSE
			327				-0.392244	0.999977	FALSE	FALSE	FALSE
			328				-0.392244	0.999977	FALSE	FALSE	FALSE
			329				-0.392244	0.999977	FALSE	FALSE	FALSE
			330				-0.392244	0.999977	FALSE	FALSE	FALSE
			331				-0.392244	0.999977	FALSE	FALSE	FALSE
			332				-0.392244	0.999977	FALSE	FALSE	FALSE
			333				-0.392244	0.999977	FALSE	FALSE	FALSE
			334				-0.392244	0.999977	FALSE	FALSE	FALSE
			335				-0.392244	0.999977	FALSE	FALSE	FALSE
			336				-0.392244	0.999977	FALSE	FALSE	FALSE
			337				-0.392244	0.999977	FALSE	FALSE	FALSE
			338				-0.392244	0.999977	FALSE	FALSE	FALSE
			339				-0.392244	0.999977	FALSE	FALSE	FALSE
			340				-0.392244	0.999977	FALSE	FALSE	FALSE
			341				-0.392244	0.999977	FALSE	FALSE	FALSE
			342				-0.392244	0.999977	FALSE	FALSE	FALSE
			343				-0.392244	0.999977	FALSE	FALSE	FALSE
			344				-0.392244	0.999977	FALSE	FALSE	FALSE
			345				-0.392244	0.999977	FALSE	FALSE	FALSE
			346				-0.392244	0.999977	FALSE	FALSE	FALSE
			347				-0.392244	0.999977	FALSE	FALSE	FALSE
			348				-0.392244	0.999977	FALSE	FALSE	FALSE
			349				-0.392244	0.999977	FALSE	FALSE	FALSE
			350				-0.392244	0.999977	FALSE	FALSE	FALSE
			351				-0.392244	0.999977	FALSE	FALSE	FALSE
			352				-0.392244	0.999977	FALSE	FALSE	FALSE
			353				-0.392244	0.999977	FALSE	FALSE	FALSE
			354				-0.392244	0.999977	FALSE	FALSE	FALSE
			355				-0.392244	0.999977	FALSE	FALSE	FALSE
			356				-0.392244	0.999977	FALSE	FALSE	FALSE
			357				-0.392244	0.999977	FALSE	FALSE	FALSE
			358				-0.392244	0.999977	FALSE	FALSE	FALSE
			359				-0.392244	0.999977	FALSE	FALSE	FALSE
			360				-0.392244	0.999977	FALSE	FALSE	FALSE
			361				-0.392244	0.999977	FALSE	FALSE	FALSE
			362				-0.392244	0.999977	FALSE	FALSE	FALSE
			363				-0.392244	0.999977	FALSE	FALSE	FALSE
			364				-0.392244	0.999977	FALSE	FALSE	FALSE
			365				-0.392244	0.999977	FALSE	FALSE	FALSE
			366				-0.392244	0.999977	FALSE	FALSE	FALSE
			367				-0.392244	0.999977	FALSE	FALSE	FALSE
			368				-0.392244	0.999977	FALSE	FALSE	FALSE
			369				-0.392244	0.999977	FALSE	FALSE	FALSE
			370				-0.392244	0.999977	FALSE	FALSE	FALSE
			371				-0.392244	0.999977	FALSE	FALSE	FALSE
			372				-0.392244	0.999977	FALSE	FALSE	FALSE
			373				-0.392244	0.999977	FALSE	FALSE	FALSE
			374				-0.392244	0.999977	FALSE	FALSE	FALSE
			375				-0.392244	0.999977	FALSE	FALSE	FALSE
			376				-0.392244	0.999977	FALSE	FALSE	FALSE
			377				-0.392244	0.999977	FALSE	FALSE	FALSE
			378				-0.392244	0.999977	FALSE	FALSE	FALSE
			379				-0.392244	0.999977	FALSE	FALSE	FALSE
			380				-0.392244	0.999977	FALSE	FALSE	FALSE
			381				-0.392244	0.999977	FALSE	FALSE	FALSE
			382				-0.392244	0.999977	FALSE	FALSE	FALSE
			383				-0.392244	0.999977	FALSE	FALSE	FALSE
			384				-0.392244	0.999977	FALSE	FALSE	FALSE
			385				-0.392244	0.999977	FALSE	FALSE	FALSE
			386				-0.392244	0.999977	FALSE	FALSE	FALSE
			387				-0.392244	0.999977	FALSE	FALSE	FALSE
			388				-0.392244	0.999977	FALSE	FALSE	FALSE
			389				-0.392244	0.999977	FALSE	FALSE	FALSE
			390				-0.392244	0.999977	FALSE	FALSE	FALSE
			391				-0.392244	0.999977	FALSE	FALSE	FALSE
			392				-0.392244	0.999977	FALSE	FALSE	FALSE
			393				-0.392244	0.999977	FALSE	FALSE	FALSE
			394				-0.392244	0.999977	FALSE	FALSE	FALSE
			395				-0.392244	0.999977	FALSE	FALSE	FALSE
			396				-0.392244	0.999977	FALSE	FALSE	FALSE
			397				-0.392244	0.999977	FALSE	FALSE	FALSE
			398				-0.392244	0.999977	FALSE	FALSE	FALSE
			399				-0.392244	0.999977	FALSE	FALSE	FALSE
			400				-0.392244	0.999977	FALSE	FALSE	FALSE
			401				-0.392244	0.999977	FALSE	FALSE	FALSE
			402				-0.392244	0.999977	FALSE	FALSE	FALSE
			403				-0.392244	0.999977	FALSE	FALSE	FALSE
			404				-0.392244	0.999977	FALSE	FALSE	FALSE
			405				-0.392244	0.999977	FALSE	FALSE	FALSE
			406				-0.392244	0.999977	FALSE	FALSE	FALSE
			407				-0.392244	0.999977	FALSE	FALSE	FALSE
			408				-0.392244	0.999977	FALSE	FALSE	FALSE
			409				-0.392244	0.999977	FALSE	FALSE	FALSE
			410				-0.392244	0.999977	FALSE	FALSE	FALSE
			411				-0.392244	0.999977	FALSE	FALSE	FALSE
			412				-0.392244	0.999977	FALSE	FALSE	FALSE
			413				-0.392244	0.999977	FALSE	FALSE	FALSE
			414				-0.392244	0.999977	FALSE	FALSE	FALSE
			415				-0.392244	0.999977	FALSE	FALSE	FALSE
			416				-0.392244	0.999977	FALSE	FALSE	FALSE
			417				-0.392244	0.999977	FALSE	FALSE	FALSE
			418				-0.392244	0.999977	FALSE	FALSE	FALSE
			419				-0.392244	0.999977	FALSE	FALSE	FALSE
			420				-0.392244	0.999977	FALSE	FALSE	FALSE
			421				-0.392244	0.999977	FALSE	FALSE	FALSE
			422				-0.392244	0.999977	FALSE	FALSE	FALSE
			423				-0.392244	0.999977	FALSE	FALSE	FALSE
			424				-0.392244	0.999977	FALSE	FALSE	FALSE
			425				-0.392244	0.999977	FALSE	FALSE	FALSE
			426				-0.392244	0.999977	FALSE	FALSE	FALSE
			427				-0.392244	0.999977	FALSE	FALSE	FALSE
			428				-0.392244	0.999977	FALSE	FALSE	FALSE
			429				-0.392244	0.999977	FALSE	FALSE	FALSE
			430				-0.392244	0.999977	FALSE	FALSE	FALSE
			431				-0.392244	0.999977	FALSE	FALSE	FALSE
			432				-0.392244	0.999977	FALSE	FALSE	FALSE
			433				-0.392244	0.999977	FALSE	FALSE	FALSE
			434				-0.392244	0.999977	FALSE	FALSE	FALSE
			435				-0.392244	0.999977	FALSE	FALSE	FALSE
			436				-0.392244	0.999977	FALSE	FALSE	FALSE
			437				-0.392244	0.999977	FALSE	FALSE	FALSE
			438				-0.392244	0.999977	FALSE	FALSE	FALSE
			439				-0.392244	0.999977	FALSE	FALSE	FALSE
			440				-0.392244	0.999977	FALSE	FALSE	FALSE
			441				-0.392244	0.999977	FALSE	FALSE	FALSE
			442				-0.392244	0.999977	FALSE	FALSE	FALSE
			443				-0.392244	0.999977	FALSE	FALSE	FALSE
			444				-0.392244	0.999977	FALSE	FALSE	FALSE
			445				-0.392244	0.999977	FALSE	FALSE	FALSE
			446				-0.392244	0.999977	FALSE	FALSE	FALSE
			447				-0.392244	0.999977	FALSE	FALSE	FALSE
			448				-0.392244	0.999977	FALSE	FALSE	FALSE
			449				-0.392244	0.999977	FALSE	FALSE	FALSE
			450				-0.392244	0.999977	FALSE	FALSE	FALSE
			451				-0.392244	0.999977	FALSE	FALSE	FALSE
			452				-0.392244	0.999977	FALSE	FALSE	FALSE
			453				-0.392244	0.999977	FALSE	FALSE	FALSE
			454				-0.392244	0.999977	FALSE	FALSE	FALSE
			455				-0.392244	0.999977	FALSE	FALSE	FALSE
			456				-0.392244	0.999977	FALSE	FALSE	FALSE
			457				-0.392244	0.999977	FALSE	FALSE	FALSE
			458				-0.392244	0.999977	FALSE	FALSE	FALSE
			459				-0.392244	0.999977	FALSE	FALSE	FALSE
			460				-0.392244	0.999977	FALSE	FALSE	FALSE
			461				-0.392244	0.999977	FALSE	FALSE	FALSE
			462				-0.392244	0.999977	FALSE	FALSE	FALSE
			463				-0.392244	0.999977	FALSE	FALSE	FALSE
			464				-0.392244	0.999977	FALSE	FALSE	FALSE
			465				-0.392244	0.999977	FALSE	FALSE	FALSE
			466				-0.392244	0.999977	FALSE	FALSE	FALSE
			467				-0.392244	0.999977	FALSE	FALSE	FALSE
			468				-0.392244	0.999977	FALSE	FALSE	FALSE
			469				-0.392244	0.999977	FALSE	FALSE	FALSE
			470				-0.392244	0.999977	FALSE	FALSE	FALSE
			471				-0.392244	0.999977	FALSE	FALSE	FALSE
			472				-0.392244	0.999977	FALSE	FALSE	FALSE
			473				-0.392244	0.999977	FALSE	FALSE	FALSE
			474				-0.392244	0.999977	FALSE	FALSE	FALSE
			475				-0.392244	0.999977	FALSE	FALSE	FALSE
			476				-0.392244	0.999977	FALSE	FALSE	FALSE
			477				-0.392244	0.999977	FALSE	FALSE	FALSE
			478				-0.392244	0.999977	FALSE	FALSE	FALSE
			479				-0.392244	0.999977	FALSE	FALSE	FALSE
			480				-0.392244	0.999977	FALSE	FALSE	FALSE
			481				-0.392244	0.999977	FALSE	FALSE	FALSE
			482				-0.392244	0.999977	FALSE	FALSE	FALSE
			483				-0.392244	0.999977	FALSE	FALSE	FALSE
			484				-0.392244	0.999977	FALSE	FALSE	FALSE
			485				-0.392244	0.999977	FALSE	FALSE	FALSE
			486				-0.392244	0.999977	FALSE	FALSE	FALSE
			487				-0.392244	0.999977	FALSE	FALSE	FALSE
			488				-0.392244	0.999977	FALSE	FALSE	FALSE
			489				-0.392244	0.999977	FALSE	FALSE	FALSE
			490				-0.392244	0.999977	FALSE	FALSE	FALSE
			491				-0.392244	0.999977	FALSE	FALSE	FALSE
			492				-0.392244	0.999977	FALSE	FALSE	FALSE
			493				-0.392244	0.999977	FALSE	FALSE	FALSE
			494				-0.392244	0.999977	FALSE	FALSE	FALSE
			495				-0.392244	0.999977	FALSE	FALSE	FALSE
			496				-0.392244	0.999977	FALSE	FALSE	FALSE
			497				-0.392244	0.999977	FALSE	FALSE	FALSE
			498				-0.392244	0.999977	FALSE	FALSE	FALSE
			499				-0.392244	0.999977	FALSE	FALSE	FALSE
	LAST		500				-0.392244	0.999977	FALSE	FALSE	FALSE

## Sheet: SIDSchnute
Population Dynamics in Benthic Invertebrates - A Virtual Handbook																	password = vhb
Growth function from size-at-age data - Schnute's Growth Model
Iterative Fit by EXCEL-Solver			DATA INPUT						CALCULATION
Source:	Artificial													sVBGF	Residuals	Residuals
Data:	Demo sp.			Size 1	time 1	Size 2	time 2		term 1	term1B	term 2	term 2B	term4	Size 2'	(S-S')	(S-S')^2
PARAMETERS	Values		No.	mm	y	mm	y							mm
INPUT			1	1.38	1	2.12	2		0.211551	0.788449	0.907483	0.092517	8.52552	2.27216	-0.15216	0.0231527
1) Parameters - Intitial Settings			2	2.12	1	3.15	2		0.211551	0.788449	0.907483	0.092517	8.52552	2.88683	0.263172	0.0692596
T1:	0		3	3.15	1	3.67	2		0.211551	0.788449	0.907483	0.092517	8.52552	3.73263	-0.0626345	0.00392307
T2:	16		4	3.67	1	4.34	2		0.211551	0.788449	0.907483	0.092517	8.52552	4.15617	0.183831	0.033794
	Iterate		5	4.34	1	5.22	2		0.211551	0.788449	0.907483	0.092517	8.52552	4.69899	0.521015	0.271456
Y1:	1.29362		6	5.22	1	5.65	2		0.211551	0.788449	0.907483	0.092517	8.52552	5.40762	0.242379	0.0587474
Y2:	8.78896		7	5.65	1	6.03	2		0.211551	0.788449	0.907483	0.092517	8.52552	5.7523	0.277699	0.0771169
A:	0.0970804		8	6.03	1	6.41	2		0.211551	0.788449	0.907483	0.092517	8.52552	6.05611	0.35389	0.125238
B:	1.04602		9	6.41	1	6.95	2		0.211551	0.788449	0.907483	0.092517	8.52552	6.35922	0.590781	0.349023
-> Y1^B	1.30904		10	6.95	1	7.25	2		0.211551	0.788449	0.907483	0.092517	8.52552	6.78882	0.461181	0.212688
-> Y2^B	9.71344		11	7.25	1	7.57	2		0.211551	0.788449	0.907483	0.092517	8.52552	7.02694	0.543059	0.294913
			12	7.57	1	7.31	2		0.211551	0.788449	0.907483	0.092517	8.52552	7.28053	0.0294708	0.000868528
Units of Age:	y		13						FALSE	FALSE	FALSE	FALSE	FALSE	FALSE	FALSE	FALSE
Units of Size:	mm		14						FALSE	FALSE	FALSE	FALSE	FALSE	FALSE	FALSE	FALSE
			15						FALSE	FALSE	FALSE	FALSE	FALSE	FALSE	FALSE	FALSE
			16						FALSE	FALSE	FALSE	FALSE	FALSE	FALSE	FALSE	FALSE
RESULTS			17						FALSE	FALSE	FALSE	FALSE	FALSE	FALSE	FALSE	FALSE
1) Goodness of Fit			18						FALSE	FALSE	FALSE	FALSE	FALSE	FALSE	FALSE	FALSE
	Target Cell		19						FALSE	FALSE	FALSE	FALSE	FALSE	FALSE	FALSE	FALSE
Sum of (S-S')^2 =	1.52018		20						FALSE	FALSE	FALSE	FALSE	FALSE	FALSE	FALSE	FALSE
R^2 =	0.95726		21						FALSE	FALSE	FALSE	FALSE	FALSE	FALSE	FALSE	FALSE
Number of data pairs =	12		22						FALSE	FALSE	FALSE	FALSE	FALSE	FALSE	FALSE	FALSE
			23						FALSE	FALSE	FALSE	FALSE	FALSE	FALSE	FALSE	FALSE
2) Parameters - Best Fit			24						FALSE	FALSE	FALSE	FALSE	FALSE	FALSE	FALSE	FALSE
T1:	0		25						FALSE	FALSE	FALSE	FALSE	FALSE	FALSE	FALSE	FALSE
T2:	16		26						FALSE	FALSE	FALSE	FALSE	FALSE	FALSE	FALSE	FALSE
Y1:	1		27						FALSE	FALSE	FALSE	FALSE	FALSE	FALSE	FALSE	FALSE
Y2:	10		28						FALSE	FALSE	FALSE	FALSE	FALSE	FALSE	FALSE	FALSE
A:	0.2		29						FALSE	FALSE	FALSE	FALSE	FALSE	FALSE	FALSE	FALSE
B:	1		30						FALSE	FALSE	FALSE	FALSE	FALSE	FALSE	FALSE	FALSE
			31						FALSE	FALSE	FALSE	FALSE	FALSE	FALSE	FALSE	FALSE
			32						FALSE	FALSE	FALSE	FALSE	FALSE	FALSE	FALSE	FALSE
			33						FALSE	FALSE	FALSE	FALSE	FALSE	FALSE	FALSE	FALSE
			34						FALSE	FALSE	FALSE	FALSE	FALSE	FALSE	FALSE	FALSE
			35						FALSE	FALSE	FALSE	FALSE	FALSE	FALSE	FALSE	FALSE
			36						FALSE	FALSE	FALSE	FALSE	FALSE	FALSE	FALSE	FALSE
			37						FALSE	FALSE	FALSE	FALSE	FALSE	FALSE	FALSE	FALSE
			38						FALSE	FALSE	FALSE	FALSE	FALSE	FALSE	FALSE	FALSE
			39						FALSE	FALSE	FALSE	FALSE	FALSE	FALSE	FALSE	FALSE
			40						FALSE	FALSE	FALSE	FALSE	FALSE	FALSE	FALSE	FALSE
			41						FALSE	FALSE	FALSE	FALSE	FALSE	FALSE	FALSE	FALSE
			42						FALSE	FALSE	FALSE	FALSE	FALSE	FALSE	FALSE	FALSE
			43						FALSE	FALSE	FALSE	FALSE	FALSE	FALSE	FALSE	FALSE
			44						FALSE	FALSE	FALSE	FALSE	FALSE	FALSE	FALSE	FALSE
			45						FALSE	FALSE	FALSE	FALSE	FALSE	FALSE	FALSE	FALSE
			46						FALSE	FALSE	FALSE	FALSE	FALSE	FALSE	FALSE	FALSE
			47						FALSE	FALSE	FALSE	FALSE	FALSE	FALSE	FALSE	FALSE
			48						FALSE	FALSE	FALSE	FALSE	FALSE	FALSE	FALSE	FALSE
			49						FALSE	FALSE	FALSE	FALSE	FALSE	FALSE	FALSE	FALSE
			50						FALSE	FALSE	FALSE	FALSE	FALSE	FALSE	FALSE	FALSE
			51						FALSE	FALSE	FALSE	FALSE	FALSE	FALSE	FALSE	FALSE
			52						FALSE	FALSE	FALSE	FALSE	FALSE	FALSE	FALSE	FALSE
			53						FALSE	FALSE	FALSE	FALSE	FALSE	FALSE	FALSE	FALSE
			54						FALSE	FALSE	FALSE	FALSE	FALSE	FALSE	FALSE	FALSE
			55						FALSE	FALSE	FALSE	FALSE	FALSE	FALSE	FALSE	FALSE
			56						FALSE	FALSE	FALSE	FALSE	FALSE	FALSE	FALSE	FALSE
			57						FALSE	FALSE	FALSE	FALSE	FALSE	FALSE	FALSE	FALSE
			58						FALSE	FALSE	FALSE	FALSE	FALSE	FALSE	FALSE	FALSE
			59						FALSE	FALSE	FALSE	FALSE	FALSE	FALSE	FALSE	FALSE
			60						FALSE	FALSE	FALSE	FALSE	FALSE	FALSE	FALSE	FALSE
			61						FALSE	FALSE	FALSE	FALSE	FALSE	FALSE	FALSE	FALSE
			62						FALSE	FALSE	FALSE	FALSE	FALSE	FALSE	FALSE	FALSE
			63						FALSE	FALSE	FALSE	FALSE	FALSE	FALSE	FALSE	FALSE
			64						FALSE	FALSE	FALSE	FALSE	FALSE	FALSE	FALSE	FALSE
			65						FALSE	FALSE	FALSE	FALSE	FALSE	FALSE	FALSE	FALSE
			66						FALSE	FALSE	FALSE	FALSE	FALSE	FALSE	FALSE	FALSE
			67						FALSE	FALSE	FALSE	FALSE	FALSE	FALSE	FALSE	FALSE
			68						FALSE	FALSE	FALSE	FALSE	FALSE	FALSE	FALSE	FALSE
			69						FALSE	FALSE	FALSE	FALSE	FALSE	FALSE	FALSE	FALSE
			70						FALSE	FALSE	FALSE	FALSE	FALSE	FALSE	FALSE	FALSE
			71						FALSE	FALSE	FALSE	FALSE	FALSE	FALSE	FALSE	FALSE
			72						FALSE	FALSE	FALSE	FALSE	FALSE	FALSE	FALSE	FALSE
			73						FALSE	FALSE	FALSE	FALSE	FALSE	FALSE	FALSE	FALSE
			74						FALSE	FALSE	FALSE	FALSE	FALSE	FALSE	FALSE	FALSE
			75						FALSE	FALSE	FALSE	FALSE	FALSE	FALSE	FALSE	FALSE
			76						FALSE	FALSE	FALSE	FALSE	FALSE	FALSE	FALSE	FALSE
			77						FALSE	FALSE	FALSE	FALSE	FALSE	FALSE	FALSE	FALSE
			78						FALSE	FALSE	FALSE	FALSE	FALSE	FALSE	FALSE	FALSE
			79						FALSE	FALSE	FALSE	FALSE	FALSE	FALSE	FALSE	FALSE
			80						FALSE	FALSE	FALSE	FALSE	FALSE	FALSE	FALSE	FALSE
			81						FALSE	FALSE	FALSE	FALSE	FALSE	FALSE	FALSE	FALSE
			82						FALSE	FALSE	FALSE	FALSE	FALSE	FALSE	FALSE	FALSE
			83						FALSE	FALSE	FALSE	FALSE	FALSE	FALSE	FALSE	FALSE
			84						FALSE	FALSE	FALSE	FALSE	FALSE	FALSE	FALSE	FALSE
			85						FALSE	FALSE	FALSE	FALSE	FALSE	FALSE	FALSE	FALSE
			86						FALSE	FALSE	FALSE	FALSE	FALSE	FALSE	FALSE	FALSE
			87						FALSE	FALSE	FALSE	FALSE	FALSE	FALSE	FALSE	FALSE
			88						FALSE	FALSE	FALSE	FALSE	FALSE	FALSE	FALSE	FALSE
			89						FALSE	FALSE	FALSE	FALSE	FALSE	FALSE	FALSE	FALSE
			90						FALSE	FALSE	FALSE	FALSE	FALSE	FALSE	FALSE	FALSE
			91						FALSE	FALSE	FALSE	FALSE	FALSE	FALSE	FALSE	FALSE
			92						FALSE	FALSE	FALSE	FALSE	FALSE	FALSE	FALSE	FALSE
			93						FALSE	FALSE	FALSE	FALSE	FALSE	FALSE	FALSE	FALSE
			94						FALSE	FALSE	FALSE	FALSE	FALSE	FALSE	FALSE	FALSE
			95						FALSE	FALSE	FALSE	FALSE	FALSE	FALSE	FALSE	FALSE
			96						FALSE	FALSE	FALSE	FALSE	FALSE	FALSE	FALSE	FALSE
			97						FALSE	FALSE	FALSE	FALSE	FALSE	FALSE	FALSE	FALSE
			98						FALSE	FALSE	FALSE	FALSE	FALSE	FALSE	FALSE	FALSE
			99						FALSE	FALSE	FALSE	FALSE	FALSE	FALSE	FALSE	FALSE
			100						FALSE	FALSE	FALSE	FALSE	FALSE	FALSE	FALSE	FALSE
			101						FALSE	FALSE	FALSE	FALSE	FALSE	FALSE	FALSE	FALSE
			102						FALSE	FALSE	FALSE	FALSE	FALSE	FALSE	FALSE	FALSE
			103						FALSE	FALSE	FALSE	FALSE	FALSE	FALSE	FALSE	FALSE
			104						FALSE	FALSE	FALSE	FALSE	FALSE	FALSE	FALSE	FALSE
			105						FALSE	FALSE	FALSE	FALSE	FALSE	FALSE	FALSE	FALSE
			106						FALSE	FALSE	FALSE	FALSE	FALSE	FALSE	FALSE	FALSE
			107						FALSE	FALSE	FALSE	FALSE	FALSE	FALSE	FALSE	FALSE
			108						FALSE	FALSE	FALSE	FALSE	FALSE	FALSE	FALSE	FALSE
			109						FALSE	FALSE	FALSE	FALSE	FALSE	FALSE	FALSE	FALSE
			110						FALSE	FALSE	FALSE	FALSE	FALSE	FALSE	FALSE	FALSE
			111						FALSE	FALSE	FALSE	FALSE	FALSE	FALSE	FALSE	FALSE
			112						FALSE	FALSE	FALSE	FALSE	FALSE	FALSE	FALSE	FALSE
			113						FALSE	FALSE	FALSE	FALSE	FALSE	FALSE	FALSE	FALSE
			114						FALSE	FALSE	FALSE	FALSE	FALSE	FALSE	FALSE	FALSE
			115						FALSE	FALSE	FALSE	FALSE	FALSE	FALSE	FALSE	FALSE
			116						FALSE	FALSE	FALSE	FALSE	FALSE	FALSE	FALSE	FALSE
			117						FALSE	FALSE	FALSE	FALSE	FALSE	FALSE	FALSE	FALSE
			118						FALSE	FALSE	FALSE	FALSE	FALSE	FALSE	FALSE	FALSE
			119						FALSE	FALSE	FALSE	FALSE	FALSE	FALSE	FALSE	FALSE
			120						FALSE	FALSE	FALSE	FALSE	FALSE	FALSE	FALSE	FALSE
			121						FALSE	FALSE	FALSE	FALSE	FALSE	FALSE	FALSE	FALSE
			122						FALSE	FALSE	FALSE	FALSE	FALSE	FALSE	FALSE	FALSE
			123						FALSE	FALSE	FALSE	FALSE	FALSE	FALSE	FALSE	FALSE
			124						FALSE	FALSE	FALSE	FALSE	FALSE	FALSE	FALSE	FALSE
			125						FALSE	FALSE	FALSE	FALSE	FALSE	FALSE	FALSE	FALSE
			126						FALSE	FALSE	FALSE	FALSE	FALSE	FALSE	FALSE	FALSE
			127						FALSE	FALSE	FALSE	FALSE	FALSE	FALSE	FALSE	FALSE
			128						FALSE	FALSE	FALSE	FALSE	FALSE	FALSE	FALSE	FALSE
			129						FALSE	FALSE	FALSE	FALSE	FALSE	FALSE	FALSE	FALSE
			130						FALSE	FALSE	FALSE	FALSE	FALSE	FALSE	FALSE	FALSE
			131						FALSE	FALSE	FALSE	FALSE	FALSE	FALSE	FALSE	FALSE
			132						FALSE	FALSE	FALSE	FALSE	FALSE	FALSE	FALSE	FALSE
			133						FALSE	FALSE	FALSE	FALSE	FALSE	FALSE	FALSE	FALSE
			134						FALSE	FALSE	FALSE	FALSE	FALSE	FALSE	FALSE	FALSE
			135						FALSE	FALSE	FALSE	FALSE	FALSE	FALSE	FALSE	FALSE
			136						FALSE	FALSE	FALSE	FALSE	FALSE	FALSE	FALSE	FALSE
			137						FALSE	FALSE	FALSE	FALSE	FALSE	FALSE	FALSE	FALSE
			138						FALSE	FALSE	FALSE	FALSE	FALSE	FALSE	FALSE	FALSE
			139						FALSE	FALSE	FALSE	FALSE	FALSE	FALSE	FALSE	FALSE
			140						FALSE	FALSE	FALSE	FALSE	FALSE	FALSE	FALSE	FALSE
			141						FALSE	FALSE	FALSE	FALSE	FALSE	FALSE	FALSE	FALSE
			142						FALSE	FALSE	FALSE	FALSE	FALSE	FALSE	FALSE	FALSE
			143						FALSE	FALSE	FALSE	FALSE	FALSE	FALSE	FALSE	FALSE
			144						FALSE	FALSE	FALSE	FALSE	FALSE	FALSE	FALSE	FALSE
			145						FALSE	FALSE	FALSE	FALSE	FALSE	FALSE	FALSE	FALSE
			146						FALSE	FALSE	FALSE	FALSE	FALSE	FALSE	FALSE	FALSE
			147						FALSE	FALSE	FALSE	FALSE	FALSE	FALSE	FALSE	FALSE
			148						FALSE	FALSE	FALSE	FALSE	FALSE	FALSE	FALSE	FALSE
			149						FALSE	FALSE	FALSE	FALSE	FALSE	FALSE	FALSE	FALSE
			150						FALSE	FALSE	FALSE	FALSE	FALSE	FALSE	FALSE	FALSE
			151						FALSE	FALSE	FALSE	FALSE	FALSE	FALSE	FALSE	FALSE
			152						FALSE	FALSE	FALSE	FALSE	FALSE	FALSE	FALSE	FALSE
			153						FALSE	FALSE	FALSE	FALSE	FALSE	FALSE	FALSE	FALSE
			154						FALSE	FALSE	FALSE	FALSE	FALSE	FALSE	FALSE	FALSE
			155						FALSE	FALSE	FALSE	FALSE	FALSE	FALSE	FALSE	FALSE
			156						FALSE	FALSE	FALSE	FALSE	FALSE	FALSE	FALSE	FALSE
			157						FALSE	FALSE	FALSE	FALSE	FALSE	FALSE	FALSE	FALSE
			158						FALSE	FALSE	FALSE	FALSE	FALSE	FALSE	FALSE	FALSE
			159						FALSE	FALSE	FALSE	FALSE	FALSE	FALSE	FALSE	FALSE
			160						FALSE	FALSE	FALSE	FALSE	FALSE	FALSE	FALSE	FALSE
			161						FALSE	FALSE	FALSE	FALSE	FALSE	FALSE	FALSE	FALSE
			162						FALSE	FALSE	FALSE	FALSE	FALSE	FALSE	FALSE	FALSE
			163						FALSE	FALSE	FALSE	FALSE	FALSE	FALSE	FALSE	FALSE
			164						FALSE	FALSE	FALSE	FALSE	FALSE	FALSE	FALSE	FALSE
			165						FALSE	FALSE	FALSE	FALSE	FALSE	FALSE	FALSE	FALSE
			166						FALSE	FALSE	FALSE	FALSE	FALSE	FALSE	FALSE	FALSE
			167						FALSE	FALSE	FALSE	FALSE	FALSE	FALSE	FALSE	FALSE
			168						FALSE	FALSE	FALSE	FALSE	FALSE	FALSE	FALSE	FALSE
			169						FALSE	FALSE	FALSE	FALSE	FALSE	FALSE	FALSE	FALSE
			170						FALSE	FALSE	FALSE	FALSE	FALSE	FALSE	FALSE	FALSE
			171						FALSE	FALSE	FALSE	FALSE	FALSE	FALSE	FALSE	FALSE
			172						FALSE	FALSE	FALSE	FALSE	FALSE	FALSE	FALSE	FALSE
			173						FALSE	FALSE	FALSE	FALSE	FALSE	FALSE	FALSE	FALSE
			174						FALSE	FALSE	FALSE	FALSE	FALSE	FALSE	FALSE	FALSE
			175						FALSE	FALSE	FALSE	FALSE	FALSE	FALSE	FALSE	FALSE
			176						FALSE	FALSE	FALSE	FALSE	FALSE	FALSE	FALSE	FALSE
			177						FALSE	FALSE	FALSE	FALSE	FALSE	FALSE	FALSE	FALSE
			178						FALSE	FALSE	FALSE	FALSE	FALSE	FALSE	FALSE	FALSE
			179						FALSE	FALSE	FALSE	FALSE	FALSE	FALSE	FALSE	FALSE
			180						FALSE	FALSE	FALSE	FALSE	FALSE	FALSE	FALSE	FALSE
			181						FALSE	FALSE	FALSE	FALSE	FALSE	FALSE	FALSE	FALSE
			182						FALSE	FALSE	FALSE	FALSE	FALSE	FALSE	FALSE	FALSE
			183						FALSE	FALSE	FALSE	FALSE	FALSE	FALSE	FALSE	FALSE
			184						FALSE	FALSE	FALSE	FALSE	FALSE	FALSE	FALSE	FALSE
			185						FALSE	FALSE	FALSE	FALSE	FALSE	FALSE	FALSE	FALSE
			186						FALSE	FALSE	FALSE	FALSE	FALSE	FALSE	FALSE	FALSE
			187						FALSE	FALSE	FALSE	FALSE	FALSE	FALSE	FALSE	FALSE
			188						FALSE	FALSE	FALSE	FALSE	FALSE	FALSE	FALSE	FALSE
			189						FALSE	FALSE	FALSE	FALSE	FALSE	FALSE	FALSE	FALSE
			190						FALSE	FALSE	FALSE	FALSE	FALSE	FALSE	FALSE	FALSE
			191						FALSE	FALSE	FALSE	FALSE	FALSE	FALSE	FALSE	FALSE
			192						FALSE	FALSE	FALSE	FALSE	FALSE	FALSE	FALSE	FALSE
			193						FALSE	FALSE	FALSE	FALSE	FALSE	FALSE	FALSE	FALSE
			194						FALSE	FALSE	FALSE	FALSE	FALSE	FALSE	FALSE	FALSE
			195						FALSE	FALSE	FALSE	FALSE	FALSE	FALSE	FALSE	FALSE
			196						FALSE	FALSE	FALSE	FALSE	FALSE	FALSE	FALSE	FALSE
			197						FALSE	FALSE	FALSE	FALSE	FALSE	FALSE	FALSE	FALSE
			198						FALSE	FALSE	FALSE	FALSE	FALSE	FALSE	FALSE	FALSE
			199						FALSE	FALSE	FALSE	FALSE	FALSE	FALSE	FALSE	FALSE
			200						FALSE	FALSE	FALSE	FALSE	FALSE	FALSE	FALSE	FALSE
			201						FALSE	FALSE	FALSE	FALSE	FALSE	FALSE	FALSE	FALSE
			202						FALSE	FALSE	FALSE	FALSE	FALSE	FALSE	FALSE	FALSE
			203						FALSE	FALSE	FALSE	FALSE	FALSE	FALSE	FALSE	FALSE
			204						FALSE	FALSE	FALSE	FALSE	FALSE	FALSE	FALSE	FALSE
			205						FALSE	FALSE	FALSE	FALSE	FALSE	FALSE	FALSE	FALSE
			206						FALSE	FALSE	FALSE	FALSE	FALSE	FALSE	FALSE	FALSE
			207						FALSE	FALSE	FALSE	FALSE	FALSE	FALSE	FALSE	FALSE
			208						FALSE	FALSE	FALSE	FALSE	FALSE	FALSE	FALSE	FALSE
			209						FALSE	FALSE	FALSE	FALSE	FALSE	FALSE	FALSE	FALSE
			210						FALSE	FALSE	FALSE	FALSE	FALSE	FALSE	FALSE	FALSE
			211						FALSE	FALSE	FALSE	FALSE	FALSE	FALSE	FALSE	FALSE
			212						FALSE	FALSE	FALSE	FALSE	FALSE	FALSE	FALSE	FALSE
			213						FALSE	FALSE	FALSE	FALSE	FALSE	FALSE	FALSE	FALSE
			214						FALSE	FALSE	FALSE	FALSE	FALSE	FALSE	FALSE	FALSE
			215						FALSE	FALSE	FALSE	FALSE	FALSE	FALSE	FALSE	FALSE
			216						FALSE	FALSE	FALSE	FALSE	FALSE	FALSE	FALSE	FALSE
			217						FALSE	FALSE	FALSE	FALSE	FALSE	FALSE	FALSE	FALSE
			218						FALSE	FALSE	FALSE	FALSE	FALSE	FALSE	FALSE	FALSE
			219						FALSE	FALSE	FALSE	FALSE	FALSE	FALSE	FALSE	FALSE
			220						FALSE	FALSE	FALSE	FALSE	FALSE	FALSE	FALSE	FALSE
			221						FALSE	FALSE	FALSE	FALSE	FALSE	FALSE	FALSE	FALSE
			222						FALSE	FALSE	FALSE	FALSE	FALSE	FALSE	FALSE	FALSE
			223						FALSE	FALSE	FALSE	FALSE	FALSE	FALSE	FALSE	FALSE
			224						FALSE	FALSE	FALSE	FALSE	FALSE	FALSE	FALSE	FALSE
			225						FALSE	FALSE	FALSE	FALSE	FALSE	FALSE	FALSE	FALSE
			226						FALSE	FALSE	FALSE	FALSE	FALSE	FALSE	FALSE	FALSE
			227						FALSE	FALSE	FALSE	FALSE	FALSE	FALSE	FALSE	FALSE
			228						FALSE	FALSE	FALSE	FALSE	FALSE	FALSE	FALSE	FALSE
			229						FALSE	FALSE	FALSE	FALSE	FALSE	FALSE	FALSE	FALSE
			230						FALSE	FALSE	FALSE	FALSE	FALSE	FALSE	FALSE	FALSE
			231						FALSE	FALSE	FALSE	FALSE	FALSE	FALSE	FALSE	FALSE
			232						FALSE	FALSE	FALSE	FALSE	FALSE	FALSE	FALSE	FALSE
			233						FALSE	FALSE	FALSE	FALSE	FALSE	FALSE	FALSE	FALSE
			234						FALSE	FALSE	FALSE	FALSE	FALSE	FALSE	FALSE	FALSE
			235						FALSE	FALSE	FALSE	FALSE	FALSE	FALSE	FALSE	FALSE
			236						FALSE	FALSE	FALSE	FALSE	FALSE	FALSE	FALSE	FALSE
			237						FALSE	FALSE	FALSE	FALSE	FALSE	FALSE	FALSE	FALSE
			238						FALSE	FALSE	FALSE	FALSE	FALSE	FALSE	FALSE	FALSE
			239						FALSE	FALSE	FALSE	FALSE	FALSE	FALSE	FALSE	FALSE
			240						FALSE	FALSE	FALSE	FALSE	FALSE	FALSE	FALSE	FALSE
			241						FALSE	FALSE	FALSE	FALSE	FALSE	FALSE	FALSE	FALSE
			242						FALSE	FALSE	FALSE	FALSE	FALSE	FALSE	FALSE	FALSE
			243						FALSE	FALSE	FALSE	FALSE	FALSE	FALSE	FALSE	FALSE
			244						FALSE	FALSE	FALSE	FALSE	FALSE	FALSE	FALSE	FALSE
			245						FALSE	FALSE	FALSE	FALSE	FALSE	FALSE	FALSE	FALSE
			246						FALSE	FALSE	FALSE	FALSE	FALSE	FALSE	FALSE	FALSE
			247						FALSE	FALSE	FALSE	FALSE	FALSE	FALSE	FALSE	FALSE
			248						FALSE	FALSE	FALSE	FALSE	FALSE	FALSE	FALSE	FALSE
			249						FALSE	FALSE	FALSE	FALSE	FALSE	FALSE	FALSE	FALSE
			250						FALSE	FALSE	FALSE	FALSE	FALSE	FALSE	FALSE	FALSE
			251						FALSE	FALSE	FALSE	FALSE	FALSE	FALSE	FALSE	FALSE
			252						FALSE	FALSE	FALSE	FALSE	FALSE	FALSE	FALSE	FALSE
			253						FALSE	FALSE	FALSE	FALSE	FALSE	FALSE	FALSE	FALSE
			254						FALSE	FALSE	FALSE	FALSE	FALSE	FALSE	FALSE	FALSE
			255						FALSE	FALSE	FALSE	FALSE	FALSE	FALSE	FALSE	FALSE
			256						FALSE	FALSE	FALSE	FALSE	FALSE	FALSE	FALSE	FALSE
			257						FALSE	FALSE	FALSE	FALSE	FALSE	FALSE	FALSE	FALSE
			258						FALSE	FALSE	FALSE	FALSE	FALSE	FALSE	FALSE	FALSE
			259						FALSE	FALSE	FALSE	FALSE	FALSE	FALSE	FALSE	FALSE
			260						FALSE	FALSE	FALSE	FALSE	FALSE	FALSE	FALSE	FALSE
			261						FALSE	FALSE	FALSE	FALSE	FALSE	FALSE	FALSE	FALSE
			262						FALSE	FALSE	FALSE	FALSE	FALSE	FALSE	FALSE	FALSE
			263						FALSE	FALSE	FALSE	FALSE	FALSE	FALSE	FALSE	FALSE
			264						FALSE	FALSE	FALSE	FALSE	FALSE	FALSE	FALSE	FALSE
			265						FALSE	FALSE	FALSE	FALSE	FALSE	FALSE	FALSE	FALSE
			266						FALSE	FALSE	FALSE	FALSE	FALSE	FALSE	FALSE	FALSE
			267						FALSE	FALSE	FALSE	FALSE	FALSE	FALSE	FALSE	FALSE
			268						FALSE	FALSE	FALSE	FALSE	FALSE	FALSE	FALSE	FALSE
			269						FALSE	FALSE	FALSE	FALSE	FALSE	FALSE	FALSE	FALSE
			270						FALSE	FALSE	FALSE	FALSE	FALSE	FALSE	FALSE	FALSE
			271						FALSE	FALSE	FALSE	FALSE	FALSE	FALSE	FALSE	FALSE
			272						FALSE	FALSE	FALSE	FALSE	FALSE	FALSE	FALSE	FALSE
			273						FALSE	FALSE	FALSE	FALSE	FALSE	FALSE	FALSE	FALSE
			274						FALSE	FALSE	FALSE	FALSE	FALSE	FALSE	FALSE	FALSE
			275						FALSE	FALSE	FALSE	FALSE	FALSE	FALSE	FALSE	FALSE
			276						FALSE	FALSE	FALSE	FALSE	FALSE	FALSE	FALSE	FALSE
			277						FALSE	FALSE	FALSE	FALSE	FALSE	FALSE	FALSE	FALSE
			278						FALSE	FALSE	FALSE	FALSE	FALSE	FALSE	FALSE	FALSE
			279						FALSE	FALSE	FALSE	FALSE	FALSE	FALSE	FALSE	FALSE
			280						FALSE	FALSE	FALSE	FALSE	FALSE	FALSE	FALSE	FALSE
			281						FALSE	FALSE	FALSE	FALSE	FALSE	FALSE	FALSE	FALSE
			282						FALSE	FALSE	FALSE	FALSE	FALSE	FALSE	FALSE	FALSE
			283						FALSE	FALSE	FALSE	FALSE	FALSE	FALSE	FALSE	FALSE
			284						FALSE	FALSE	FALSE	FALSE	FALSE	FALSE	FALSE	FALSE
			285						FALSE	FALSE	FALSE	FALSE	FALSE	FALSE	FALSE	FALSE
			286						FALSE	FALSE	FALSE	FALSE	FALSE	FALSE	FALSE	FALSE
			287						FALSE	FALSE	FALSE	FALSE	FALSE	FALSE	FALSE	FALSE
			288						FALSE	FALSE	FALSE	FALSE	FALSE	FALSE	FALSE	FALSE
			289						FALSE	FALSE	FALSE	FALSE	FALSE	FALSE	FALSE	FALSE
			290						FALSE	FALSE	FALSE	FALSE	FALSE	FALSE	FALSE	FALSE
			291						FALSE	FALSE	FALSE	FALSE	FALSE	FALSE	FALSE	FALSE
			292						FALSE	FALSE	FALSE	FALSE	FALSE	FALSE	FALSE	FALSE
			293						FALSE	FALSE	FALSE	FALSE	FALSE	FALSE	FALSE	FALSE
			294						FALSE	FALSE	FALSE	FALSE	FALSE	FALSE	FALSE	FALSE
			295						FALSE	FALSE	FALSE	FALSE	FALSE	FALSE	FALSE	FALSE
			296						FALSE	FALSE	FALSE	FALSE	FALSE	FALSE	FALSE	FALSE
			297						FALSE	FALSE	FALSE	FALSE	FALSE	FALSE	FALSE	FALSE
			298						FALSE	FALSE	FALSE	FALSE	FALSE	FALSE	FALSE	FALSE
			299						FALSE	FALSE	FALSE	FALSE	FALSE	FALSE	FALSE	FALSE
			300						FALSE	FALSE	FALSE	FALSE	FALSE	FALSE	FALSE	FALSE
			301						FALSE	FALSE	FALSE	FALSE	FALSE	FALSE	FALSE	FALSE
			302						FALSE	FALSE	FALSE	FALSE	FALSE	FALSE	FALSE	FALSE
			303						FALSE	FALSE	FALSE	FALSE	FALSE	FALSE	FALSE	FALSE
			304						FALSE	FALSE	FALSE	FALSE	FALSE	FALSE	FALSE	FALSE
			305						FALSE	FALSE	FALSE	FALSE	FALSE	FALSE	FALSE	FALSE
			306						FALSE	FALSE	FALSE	FALSE	FALSE	FALSE	FALSE	FALSE
			307						FALSE	FALSE	FALSE	FALSE	FALSE	FALSE	FALSE	FALSE
			308						FALSE	FALSE	FALSE	FALSE	FALSE	FALSE	FALSE	FALSE
			309						FALSE	FALSE	FALSE	FALSE	FALSE	FALSE	FALSE	FALSE
			310						FALSE	FALSE	FALSE	FALSE	FALSE	FALSE	FALSE	FALSE
			311						FALSE	FALSE	FALSE	FALSE	FALSE	FALSE	FALSE	FALSE
			312						FALSE	FALSE	FALSE	FALSE	FALSE	FALSE	FALSE	FALSE
			313						FALSE	FALSE	FALSE	FALSE	FALSE	FALSE	FALSE	FALSE
			314						FALSE	FALSE	FALSE	FALSE	FALSE	FALSE	FALSE	FALSE
			315						FALSE	FALSE	FALSE	FALSE	FALSE	FALSE	FALSE	FALSE
			316						FALSE	FALSE	FALSE	FALSE	FALSE	FALSE	FALSE	FALSE
			317						FALSE	FALSE	FALSE	FALSE	FALSE	FALSE	FALSE	FALSE
			318						FALSE	FALSE	FALSE	FALSE	FALSE	FALSE	FALSE	FALSE
			319						FALSE	FALSE	FALSE	FALSE	FALSE	FALSE	FALSE	FALSE
			320						FALSE	FALSE	FALSE	FALSE	FALSE	FALSE	FALSE	FALSE
			321						FALSE	FALSE	FALSE	FALSE	FALSE	FALSE	FALSE	FALSE
			322						FALSE	FALSE	FALSE	FALSE	FALSE	FALSE	FALSE	FALSE
			323						FALSE	FALSE	FALSE	FALSE	FALSE	FALSE	FALSE	FALSE
			324						FALSE	FALSE	FALSE	FALSE	FALSE	FALSE	FALSE	FALSE
			325						FALSE	FALSE	FALSE	FALSE	FALSE	FALSE	FALSE	FALSE
			326						FALSE	FALSE	FALSE	FALSE	FALSE	FALSE	FALSE	FALSE
			327						FALSE	FALSE	FALSE	FALSE	FALSE	FALSE	FALSE	FALSE
			328						FALSE	FALSE	FALSE	FALSE	FALSE	FALSE	FALSE	FALSE
			329						FALSE	FALSE	FALSE	FALSE	FALSE	FALSE	FALSE	FALSE
			330						FALSE	FALSE	FALSE	FALSE	FALSE	FALSE	FALSE	FALSE
			331						FALSE	FALSE	FALSE	FALSE	FALSE	FALSE	FALSE	FALSE
			332						FALSE	FALSE	FALSE	FALSE	FALSE	FALSE	FALSE	FALSE
			333						FALSE	FALSE	FALSE	FALSE	FALSE	FALSE	FALSE	FALSE
			334						FALSE	FALSE	FALSE	FALSE	FALSE	FALSE	FALSE	FALSE
			335						FALSE	FALSE	FALSE	FALSE	FALSE	FALSE	FALSE	FALSE
			336						FALSE	FALSE	FALSE	FALSE	FALSE	FALSE	FALSE	FALSE
			337						FALSE	FALSE	FALSE	FALSE	FALSE	FALSE	FALSE	FALSE
			338						FALSE	FALSE	FALSE	FALSE	FALSE	FALSE	FALSE	FALSE
			339						FALSE	FALSE	FALSE	FALSE	FALSE	FALSE	FALSE	FALSE
			340						FALSE	FALSE	FALSE	FALSE	FALSE	FALSE	FALSE	FALSE
			341						FALSE	FALSE	FALSE	FALSE	FALSE	FALSE	FALSE	FALSE
			342						FALSE	FALSE	FALSE	FALSE	FALSE	FALSE	FALSE	FALSE
			343						FALSE	FALSE	FALSE	FALSE	FALSE	FALSE	FALSE	FALSE
			344						FALSE	FALSE	FALSE	FALSE	FALSE	FALSE	FALSE	FALSE
			345						FALSE	FALSE	FALSE	FALSE	FALSE	FALSE	FALSE	FALSE
			346						FALSE	FALSE	FALSE	FALSE	FALSE	FALSE	FALSE	FALSE
			347						FALSE	FALSE	FALSE	FALSE	FALSE	FALSE	FALSE	FALSE
			348						FALSE	FALSE	FALSE	FALSE	FALSE	FALSE	FALSE	FALSE
			349						FALSE	FALSE	FALSE	FALSE	FALSE	FALSE	FALSE	FALSE
			350						FALSE	FALSE	FALSE	FALSE	FALSE	FALSE	FALSE	FALSE
			351						FALSE	FALSE	FALSE	FALSE	FALSE	FALSE	FALSE	FALSE
			352						FALSE	FALSE	FALSE	FALSE	FALSE	FALSE	FALSE	FALSE
			353						FALSE	FALSE	FALSE	FALSE	FALSE	FALSE	FALSE	FALSE
			354						FALSE	FALSE	FALSE	FALSE	FALSE	FALSE	FALSE	FALSE
			355						FALSE	FALSE	FALSE	FALSE	FALSE	FALSE	FALSE	FALSE
			356						FALSE	FALSE	FALSE	FALSE	FALSE	FALSE	FALSE	FALSE
			357						FALSE	FALSE	FALSE	FALSE	FALSE	FALSE	FALSE	FALSE
			358						FALSE	FALSE	FALSE	FALSE	FALSE	FALSE	FALSE	FALSE
			359						FALSE	FALSE	FALSE	FALSE	FALSE	FALSE	FALSE	FALSE
			360						FALSE	FALSE	FALSE	FALSE	FALSE	FALSE	FALSE	FALSE
			361						FALSE	FALSE	FALSE	FALSE	FALSE	FALSE	FALSE	FALSE
			362						FALSE	FALSE	FALSE	FALSE	FALSE	FALSE	FALSE	FALSE
			363						FALSE	FALSE	FALSE	FALSE	FALSE	FALSE	FALSE	FALSE
			364						FALSE	FALSE	FALSE	FALSE	FALSE	FALSE	FALSE	FALSE
			365						FALSE	FALSE	FALSE	FALSE	FALSE	FALSE	FALSE	FALSE
			366						FALSE	FALSE	FALSE	FALSE	FALSE	FALSE	FALSE	FALSE
			367						FALSE	FALSE	FALSE	FALSE	FALSE	FALSE	FALSE	FALSE
			368						FALSE	FALSE	FALSE	FALSE	FALSE	FALSE	FALSE	FALSE
			369						FALSE	FALSE	FALSE	FALSE	FALSE	FALSE	FALSE	FALSE
			370						FALSE	FALSE	FALSE	FALSE	FALSE	FALSE	FALSE	FALSE
			371						FALSE	FALSE	FALSE	FALSE	FALSE	FALSE	FALSE	FALSE
			372						FALSE	FALSE	FALSE	FALSE	FALSE	FALSE	FALSE	FALSE
			373						FALSE	FALSE	FALSE	FALSE	FALSE	FALSE	FALSE	FALSE
			374						FALSE	FALSE	FALSE	FALSE	FALSE	FALSE	FALSE	FALSE
			375						FALSE	FALSE	FALSE	FALSE	FALSE	FALSE	FALSE	FALSE
			376						FALSE	FALSE	FALSE	FALSE	FALSE	FALSE	FALSE	FALSE
			377						FALSE	FALSE	FALSE	FALSE	FALSE	FALSE	FALSE	FALSE
			378						FALSE	FALSE	FALSE	FALSE	FALSE	FALSE	FALSE	FALSE
			379						FALSE	FALSE	FALSE	FALSE	FALSE	FALSE	FALSE	FALSE
			380						FALSE	FALSE	FALSE	FALSE	FALSE	FALSE	FALSE	FALSE
			381						FALSE	FALSE	FALSE	FALSE	FALSE	FALSE	FALSE	FALSE
			382						FALSE	FALSE	FALSE	FALSE	FALSE	FALSE	FALSE	FALSE
			383						FALSE	FALSE	FALSE	FALSE	FALSE	FALSE	FALSE	FALSE
			384						FALSE	FALSE	FALSE	FALSE	FALSE	FALSE	FALSE	FALSE
			385						FALSE	FALSE	FALSE	FALSE	FALSE	FALSE	FALSE	FALSE
			386						FALSE	FALSE	FALSE	FALSE	FALSE	FALSE	FALSE	FALSE
			387						FALSE	FALSE	FALSE	FALSE	FALSE	FALSE	FALSE	FALSE
			388						FALSE	FALSE	FALSE	FALSE	FALSE	FALSE	FALSE	FALSE
			389						FALSE	FALSE	FALSE	FALSE	FALSE	FALSE	FALSE	FALSE
			390						FALSE	FALSE	FALSE	FALSE	FALSE	FALSE	FALSE	FALSE
			391						FALSE	FALSE	FALSE	FALSE	FALSE	FALSE	FALSE	FALSE
			392						FALSE	FALSE	FALSE	FALSE	FALSE	FALSE	FALSE	FALSE
			393						FALSE	FALSE	FALSE	FALSE	FALSE	FALSE	FALSE	FALSE
			394						FALSE	FALSE	FALSE	FALSE	FALSE	FALSE	FALSE	FALSE
			395						FALSE	FALSE	FALSE	FALSE	FALSE	FALSE	FALSE	FALSE
			396						FALSE	FALSE	FALSE	FALSE	FALSE	FALSE	FALSE	FALSE
			397						FALSE	FALSE	FALSE	FALSE	FALSE	FALSE	FALSE	FALSE
			398						FALSE	FALSE	FALSE	FALSE	FALSE	FALSE	FALSE	FALSE
			399						FALSE	FALSE	FALSE	FALSE	FALSE	FALSE	FALSE	FALSE
			400						FALSE	FALSE	FALSE	FALSE	FALSE	FALSE	FALSE	FALSE
			401						FALSE	FALSE	FALSE	FALSE	FALSE	FALSE	FALSE	FALSE
			402						FALSE	FALSE	FALSE	FALSE	FALSE	FALSE	FALSE	FALSE
			403						FALSE	FALSE	FALSE	FALSE	FALSE	FALSE	FALSE	FALSE
			404						FALSE	FALSE	FALSE	FALSE	FALSE	FALSE	FALSE	FALSE
			405						FALSE	FALSE	FALSE	FALSE	FALSE	FALSE	FALSE	FALSE
			406						FALSE	FALSE	FALSE	FALSE	FALSE	FALSE	FALSE	FALSE
			407						FALSE	FALSE	FALSE	FALSE	FALSE	FALSE	FALSE	FALSE
			408						FALSE	FALSE	FALSE	FALSE	FALSE	FALSE	FALSE	FALSE
			409						FALSE	FALSE	FALSE	FALSE	FALSE	FALSE	FALSE	FALSE
			410						FALSE	FALSE	FALSE	FALSE	FALSE	FALSE	FALSE	FALSE
			411						FALSE	FALSE	FALSE	FALSE	FALSE	FALSE	FALSE	FALSE
			412						FALSE	FALSE	FALSE	FALSE	FALSE	FALSE	FALSE	FALSE
			413						FALSE	FALSE	FALSE	FALSE	FALSE	FALSE	FALSE	FALSE
			414						FALSE	FALSE	FALSE	FALSE	FALSE	FALSE	FALSE	FALSE
			415						FALSE	FALSE	FALSE	FALSE	FALSE	FALSE	FALSE	FALSE
			416						FALSE	FALSE	FALSE	FALSE	FALSE	FALSE	FALSE	FALSE
			417						FALSE	FALSE	FALSE	FALSE	FALSE	FALSE	FALSE	FALSE
			418						FALSE	FALSE	FALSE	FALSE	FALSE	FALSE	FALSE	FALSE
			419						FALSE	FALSE	FALSE	FALSE	FALSE	FALSE	FALSE	FALSE
			420						FALSE	FALSE	FALSE	FALSE	FALSE	FALSE	FALSE	FALSE
			421						FALSE	FALSE	FALSE	FALSE	FALSE	FALSE	FALSE	FALSE
			422						FALSE	FALSE	FALSE	FALSE	FALSE	FALSE	FALSE	FALSE
			423						FALSE	FALSE	FALSE	FALSE	FALSE	FALSE	FALSE	FALSE
			424						FALSE	FALSE	FALSE	FALSE	FALSE	FALSE	FALSE	FALSE
			425						FALSE	FALSE	FALSE	FALSE	FALSE	FALSE	FALSE	FALSE
			426						FALSE	FALSE	FALSE	FALSE	FALSE	FALSE	FALSE	FALSE
			427						FALSE	FALSE	FALSE	FALSE	FALSE	FALSE	FALSE	FALSE
			428						FALSE	FALSE	FALSE	FALSE	FALSE	FALSE	FALSE	FALSE
			429						FALSE	FALSE	FALSE	FALSE	FALSE	FALSE	FALSE	FALSE
			430						FALSE	FALSE	FALSE	FALSE	FALSE	FALSE	FALSE	FALSE
			431						FALSE	FALSE	FALSE	FALSE	FALSE	FALSE	FALSE	FALSE
			432						FALSE	FALSE	FALSE	FALSE	FALSE	FALSE	FALSE	FALSE
			433						FALSE	FALSE	FALSE	FALSE	FALSE	FALSE	FALSE	FALSE
			434						FALSE	FALSE	FALSE	FALSE	FALSE	FALSE	FALSE	FALSE
			435						FALSE	FALSE	FALSE	FALSE	FALSE	FALSE	FALSE	FALSE
			436						FALSE	FALSE	FALSE	FALSE	FALSE	FALSE	FALSE	FALSE
			437						FALSE	FALSE	FALSE	FALSE	FALSE	FALSE	FALSE	FALSE
			438						FALSE	FALSE	FALSE	FALSE	FALSE	FALSE	FALSE	FALSE
			439						FALSE	FALSE	FALSE	FALSE	FALSE	FALSE	FALSE	FALSE
			440						FALSE	FALSE	FALSE	FALSE	FALSE	FALSE	FALSE	FALSE
			441						FALSE	FALSE	FALSE	FALSE	FALSE	FALSE	FALSE	FALSE
			442						FALSE	FALSE	FALSE	FALSE	FALSE	FALSE	FALSE	FALSE
			443						FALSE	FALSE	FALSE	FALSE	FALSE	FALSE	FALSE	FALSE
			444						FALSE	FALSE	FALSE	FALSE	FALSE	FALSE	FALSE	FALSE
			445						FALSE	FALSE	FALSE	FALSE	FALSE	FALSE	FALSE	FALSE
			446						FALSE	FALSE	FALSE	FALSE	FALSE	FALSE	FALSE	FALSE
			447						FALSE	FALSE	FALSE	FALSE	FALSE	FALSE	FALSE	FALSE
			448						FALSE	FALSE	FALSE	FALSE	FALSE	FALSE	FALSE	FALSE
			449						FALSE	FALSE	FALSE	FALSE	FALSE	FALSE	FALSE	FALSE
			450						FALSE	FALSE	FALSE	FALSE	FALSE	FALSE	FALSE	FALSE
			451						FALSE	FALSE	FALSE	FALSE	FALSE	FALSE	FALSE	FALSE
			452						FALSE	FALSE	FALSE	FALSE	FALSE	FALSE	FALSE	FALSE
			453						FALSE	FALSE	FALSE	FALSE	FALSE	FALSE	FALSE	FALSE
			454						FALSE	FALSE	FALSE	FALSE	FALSE	FALSE	FALSE	FALSE
			455						FALSE	FALSE	FALSE	FALSE	FALSE	FALSE	FALSE	FALSE
			456						FALSE	FALSE	FALSE	FALSE	FALSE	FALSE	FALSE	FALSE
			457						FALSE	FALSE	FALSE	FALSE	FALSE	FALSE	FALSE	FALSE
			458						FALSE	FALSE	FALSE	FALSE	FALSE	FALSE	FALSE	FALSE
			459						FALSE	FALSE	FALSE	FALSE	FALSE	FALSE	FALSE	FALSE
			460						FALSE	FALSE	FALSE	FALSE	FALSE	FALSE	FALSE	FALSE
			461						FALSE	FALSE	FALSE	FALSE	FALSE	FALSE	FALSE	FALSE
			462						FALSE	FALSE	FALSE	FALSE	FALSE	FALSE	FALSE	FALSE
			463						FALSE	FALSE	FALSE	FALSE	FALSE	FALSE	FALSE	FALSE
			464						FALSE	FALSE	FALSE	FALSE	FALSE	FALSE	FALSE	FALSE
			465						FALSE	FALSE	FALSE	FALSE	FALSE	FALSE	FALSE	FALSE
			466						FALSE	FALSE	FALSE	FALSE	FALSE	FALSE	FALSE	FALSE
			467						FALSE	FALSE	FALSE	FALSE	FALSE	FALSE	FALSE	FALSE
			468						FALSE	FALSE	FALSE	FALSE	FALSE	FALSE	FALSE	FALSE
			469						FALSE	FALSE	FALSE	FALSE	FALSE	FALSE	FALSE	FALSE
			470						FALSE	FALSE	FALSE	FALSE	FALSE	FALSE	FALSE	FALSE
			471						FALSE	FALSE	FALSE	FALSE	FALSE	FALSE	FALSE	FALSE
			472						FALSE	FALSE	FALSE	FALSE	FALSE	FALSE	FALSE	FALSE
			473						FALSE	FALSE	FALSE	FALSE	FALSE	FALSE	FALSE	FALSE
			474						FALSE	FALSE	FALSE	FALSE	FALSE	FALSE	FALSE	FALSE
			475						FALSE	FALSE	FALSE	FALSE	FALSE	FALSE	FALSE	FALSE
			476						FALSE	FALSE	FALSE	FALSE	FALSE	FALSE	FALSE	FALSE
			477						FALSE	FALSE	FALSE	FALSE	FALSE	FALSE	FALSE	FALSE
			478						FALSE	FALSE	FALSE	FALSE	FALSE	FALSE	FALSE	FALSE
			479						FALSE	FALSE	FALSE	FALSE	FALSE	FALSE	FALSE	FALSE
			480						FALSE	FALSE	FALSE	FALSE	FALSE	FALSE	FALSE	FALSE
			481						FALSE	FALSE	FALSE	FALSE	FALSE	FALSE	FALSE	FALSE
			482						FALSE	FALSE	FALSE	FALSE	FALSE	FALSE	FALSE	FALSE
			483						FALSE	FALSE	FALSE	FALSE	FALSE	FALSE	FALSE	FALSE
			484						FALSE	FALSE	FALSE	FALSE	FALSE	FALSE	FALSE	FALSE
			485						FALSE	FALSE	FALSE	FALSE	FALSE	FALSE	FALSE	FALSE
			486						FALSE	FALSE	FALSE	FALSE	FALSE	FALSE	FALSE	FALSE
			487						FALSE	FALSE	FALSE	FALSE	FALSE	FALSE	FALSE	FALSE
			488						FALSE	FALSE	FALSE	FALSE	FALSE	FALSE	FALSE	FALSE
			489						FALSE	FALSE	FALSE	FALSE	FALSE	FALSE	FALSE	FALSE
			490						FALSE	FALSE	FALSE	FALSE	FALSE	FALSE	FALSE	FALSE
			491						FALSE	FALSE	FALSE	FALSE	FALSE	FALSE	FALSE	FALSE
			492						FALSE	FALSE	FALSE	FALSE	FALSE	FALSE	FALSE	FALSE
			493						FALSE	FALSE	FALSE	FALSE	FALSE	FALSE	FALSE	FALSE
			494						FALSE	FALSE	FALSE	FALSE	FALSE	FALSE	FALSE	FALSE
			495						FALSE	FALSE	FALSE	FALSE	FALSE	FALSE	FALSE	FALSE
			496						FALSE	FALSE	FALSE	FALSE	FALSE	FALSE	FALSE	FALSE
			497						FALSE	FALSE	FALSE	FALSE	FALSE	FALSE	FALSE	FALSE
			498						FALSE	FALSE	FALSE	FALSE	FALSE	FALSE	FALSE	FALSE
			499						FALSE	FALSE	FALSE	FALSE	FALSE	FALSE	FALSE	FALSE
			500						FALSE	FALSE	FALSE	FALSE	FALSE	FALSE	FALSE	FALSE
	LAST
